# Supplementary material for: Buwang Formula Regulates Microglial Metabolic Reprogramming and Modulates the mTOR/HIF-1α Pathway to Reduce Neuroinflammation in Diabetic Mice
Source: Pharmaceuticals (Basel). 2026 Jul 1;19(7):1032. doi: 10.3390/ph19071032 (PMC13415125; doi:10.3390/ph19071032)
Supplement: Supplementary file 1 [file pharmaceuticals-19-01032-s001.zip]

Archive with 3 entries (3 files):
- Figure S1. The extraction ion current diagrams of 15 components in BWF-CCSF.pdf
- Figure S2. Determination of the optimal non-cytotoxic concentration of BWF-CCSF for BV2 cell treatment.pdf
- Supplementary Tables.xlsx
