# Supplementary material for: Buwang Formula Regulates Microglial Metabolic Reprogramming and Modulates the mTOR/HIF-1α Pathway to Reduce Neuroinflammation in Diabetic Mice
Source: Pharmaceuticals (Basel). 2026 Jul 1;19(7):1032. doi: 10.3390/ph19071032 (PMC13415125; doi:10.3390/ph19071032)
Supplement: Supplementary file 1 [file pharmaceuticals-19-01032-s001.zip › Supplementary Tables.xlsx]

## Sheet: Table S1
Table S1: Detection information of compounds in BWF aqueous extract
No.	Ion Mode	Retention time (min)	Adducts	Experimental m/z	Theoretical m/z	Mass Error (ppm)	Fragments	Fragment Score	Isotope Similarity	Comprehensive score	Peak Area	Formula	Compound Name	class	subclass	SMILES	Source	CID
1	POS	0.803717	[M+H]+	175.119	175.119	-0.272273	70.0663, 175.1188, 60.0570, 116.0710, 159.9979, 130.0975, 158.0923	68.6	93.3122	77.125	1.66983e+07	C6H14N4O2	Arginine	Carboxylic acids and derivatives	Amino acids, peptides, and analogues	C(C[C@@H](C(=O)O)N)CN=C(N)N	Ginseng Radix	6322
2	POS	0.821483	[M+H]+	148.06	148.06	-0.633353	84.0453, 130.0499, 102.0556, 148.0603	91.6	98.0655	89.5	564498	C5H9NO4	L-glutamic acid	Carboxylic acids and derivatives	Amino acids, peptides, and analogues	C(CC(=O)O)[C@@H](C(=O)O)N	Ginseng Radix,Acori Tatarinowii Rhizoma,Poria cum Radix Pini,Polygalae Radix	33032
3	POS	0.874867	[M+H]+	116.071	116.071	4.07585	70.0664, 116.0710, 71.0696, 72.0820	97.9	94.5202	75.125	1.77129e+06	C5H9NO2	L-Proline	Carboxylic acids and derivatives	Amino acids, peptides, and analogues	C1CC(NC1)C(=O)O	Polygalae Radix	145742
4	POS	0.963933	[M+Na]+	365.105	365.105	-0.713592	365.1047, 203.0524, 185.0417, 118.0866	60.2	98.5917	66.25	8.48749e+06	C12H22O11	Sucrose	Organooxygen compounds	Carbohydrates and carbohydrate conjugates	C([C@@H]1[C@H]([C@@H]([C@H]([C@H](O1)O[C@]2([C@H]([C@@H]([C@H](O2)CO)O)O)CO)O)O)O)O	Poria cum Radix Pini,Polygalae Radix,Ginseng Radix	5988
5	NEG	1.44923	[M-H]-	282.084	282.084	-0.731377	150.0400, 282.0843, 133.0132, 111.0175	86.6	96.7753	72	295860	C10H13N5O5	Guanosine	Purine nucleosides	-	C1=NC2=C(N1[C@H]3[C@@H]([C@@H]([C@H](O3)CO)O)O)N=C(NC2=O)N	Acori Tatarinowii Rhizoma,Poria,Ginseng Radix,Poria cum Radix Pini,Polygalae Radix	135398635
6	POS	1.51405	[M+H]+	268.104	268.104	-1.42571	136.0617, 137.0457, 268.1034, 70.0663	69.9	98.5447	69.875	1.5424e+07	C10H13N5O4	Adenosine	Purine nucleosides	-	C1=NC(=C2C(=N1)N(C=N2)C3C(C(C(O3)CO)O)O)N	Acori Tatarinowii Rhizoma,Poria,Poria cum Radix Pini,Polygalae Radix,Ginseng Radix	60961
7	POS	1.6198	[M+H]+	132.102	132.102	0.746137	86.0973, 72.9383, 74.0248, 131.9743	78.3	99.7365	71.25	7.05106e+06	C6H13NO2	L-leucine	Carboxylic acids and derivatives	Amino acids, peptides, and analogues	CC(C)C[C@@H](C(=O)O)N	Ginseng Radix,Acori Tatarinowii Rhizoma,Poria cum Radix Pini,Polygalae Radix	6106
8	POS	1.64148	[M+H]+	152.057	152.057	-0.303641	152.0565, 135.0300, 110.0355, 97.0658	53.7	95.577	62.375	1.11405e+06	C5H5N5O	Guanine	Imidazopyrimidines	Purines and purine derivatives	C1=NC2=C(N1)C(=O)NC(=N2)N	Poria	135398634
9	POS	1.64148	[2M+H]+	567.191	567.191	0.19628	152.0565, 284.0982, 153.0415, 86.0974	81.4	90.8196	68.625	150048	C10H13N5O5	Crotonoside	Purine nucleosides	-	C1=NC2=C(NC(=O)N=C2N1[C@H]3[C@@H]([C@@H]([C@H](O3)CO)O)O)N	-	65085
10	POS	1.79	[M+H]+	127.039	127.039	2.24981	99.0447, 127.0391, 109.0289, 81.0345, 126.0551, 86.0609, 71.0503	66.5	98.556	66	238786	C6H6O3	Pyrogallol	Phenols	Benzenetriols and derivatives	C1=CC(=C(C(=C1)O)O)O	-	1057
11	POS	3.80492	[M+H]+	127.039	127.039	1.7127	109.0289, 81.0345, 127.0391, 125.0710	83.9	97.5032	70.5	117984	C6H6O3	5-Hydroxymethylfurfural	Organooxygen compounds	Carbonyl compounds	C1=C(OC(=C1)C=O)CO	Poria cum Radix Pini,Acori Tatarinowii Rhizoma	237332
12	POS	4.32312	[M+H]+	247.18	247.18	-0.909798	247.1800, 179.1537, 245.1644, 136.1120	80.5	97.3467	69.75	230310	C15H22N2O	Sophocarpine	Lupin alkaloids	Matrine alkaloids	C1C[C@H]2CN3[C@H](CC=CC3=O)[C@@H]4[C@H]2N(C1)CCC4	-	115269
13	POS	4.47573	[M+H]+	249.196	249.196	-1.24247	249.1957, 247.1799, 70.0664, 86.0973	68.6	98.2541	66.875	193821	C15H24N2O	Sophoridine	Lupin alkaloids	Matrine alkaloids	C1C[C@@H]2[C@H]3CCCN4[C@H]3[C@H](CCC4)CN2C(=O)C1	-	165549
14	POS	5.58298	[M+H]+	205.097	205.097	-1.43765	188.0703, 146.0598, 118.0654, 144.0806	94.4	98.8224	76.125	3.22866e+06	C11H12N2O2	L-Tryptophan	Indoles and derivatives	Indolyl carboxylic acids and derivatives	C1=CC=C2C(=C1)C(=CN2)CC(C(=O)O)N	-	6305
15	POS	5.64897	[M+H-H2O]+	148.112	148.112	-1.28882	148.1118, 117.0702, 147.0439, 91.0549, 119.0492, 133.0887	55.4	95.2412	71.5	127564	C10H15NO	Ephedrine	Benzene and substituted derivatives	Phenylpropanes	C[C@@H]([C@@H](C1=CC=CC=C1)O)NC	-	9294
16	NEG	5.75598	[M-H]-	353.088	353.088	0.0750353	191.0546, 135.0429, 179.0332, 85.0268, 353.0874, 57.0319, 191.0184	90.2	98.2209	84.5	804307	C16H18O9	Neochlorogenic acid	Organooxygen compounds	Alcohols and polyols	C1[C@H]([C@@H]([C@@H](C[C@]1(C(=O)O)O)OC(=O)/C=C/C2=CC(=C(C=C2)O)O)O)O	Polygalae Radix	5280633
17	NEG	5.9412	[M+FA-H]-	477.125	477.125	-0.497847	125.0221, 431.1191, 477.1227, 183.0283, 59.0112, 305.0881, 69.0318	68	97.1436	68.125	109315	C18H24O12	Asperulosidic acid	Prenol lipids	Terpene glycosides	CC(=O)OCC1=C[C@@H]([C@H]2[C@@H]1[C@@H](OC=C2C(=O)O)O[C@H]3[C@@H]([C@H]([C@@H]([C@H](O3)CO)O)O)O)O	Ginseng Radix	11968867
18	POS	6.24062	[M+H]+	272.128	272.128	-1.99474	107.0497, 272.1276, 255.1010, 161.0596, 72.0820	93.5	98.0925	73.25	107696	C16H17NO3	Higenamine	Isoquinolines and derivatives	Benzylisoquinolines	C1CNC(C2=CC(=C(C=C21)O)O)CC3=CC=C(C=C3)O	-	114840
19	POS	6.3493	[M+H]+	139.039	139.039	-1.43845	96.0815, 111.0445, 81.0709, 95.0863, 139.0389, 65.0399	60	99.1127	67.5	116210	C7H6O3	Protocatechualdehyde	Organooxygen compounds	Carbonyl compounds	C1=CC(=C(C=C1C=O)O)O	Poria,Poria cum Radix Pini	8768
20	POS	6.88058	[M+H]+	247.144	247.144	-1.04297	188.0703, 146.0598, 60.0821, 156.0806, 118.0654, 144.0806, 100.0763	76	96.9726	72.875	69216.3	C14H18N2O2	Hypaphorine	Carboxylic acids and derivatives	Amino acids, peptides, and analogues	C[N+](C)(C)C(CC1=CNC2=CC=CC=C21)C(=O)[O-]	-	442106
21	NEG	7.3302	[M-H]-	289.072	289.072	0.0294687	289.0717, 109.0270, 245.0811, 123.0428, 125.0221, 203.0701, 137.0221	81.3	97.4169	70.625	208846	C15H14O6	L-Epicatechin	Flavonoids	Flavans	C1[C@H]([C@H](OC2=CC(=CC(=C21)O)O)C3=CC(=C(C=C3)O)O)O	Poria cum Radix Pini	72276
22	NEG	7.53918	[M-H]-	353.088	353.088	-0.103833	191.0546, 85.0269, 59.0112, 353.0891	87.5	96.7859	75.625	670324	C16H18O9	Chlorogenic acid	Organooxygen compounds	Alcohols and polyols	C1[C@H]([C@H]([C@@H](C[C@@]1(C(=O)O)O)OC(=O)/C=C/C2=CC(=C(C=C2)O)O)O)O	Ginseng Radix,Polygalae Radix	1794427
23	NEG	7.61313	[M+FA-H]-	563.162	563.162	-0.406869	175.0383, 193.0490, 517.1562, 160.0145, 134.0348, 59.0111, 89.0218	90.3	98.5915	73.875	181799	C22H30O14	Sibiricose A5	Cinnamic acids and derivatives	Hydroxycinnamic acids and derivatives	COC1=C(C=CC(=C1)C=CC(=O)OC2C(C(OC2(CO)OC3C(C(C(C(O3)CO)O)O)O)CO)O)O	Polygalae Radix	6326020
24	POS	7.63822	[M+H]+	433.112	433.113	-1.20972	433.1125, 313.0700, 283.0595, 284.0660, 127.0391, 397.0914, 367.0802	96.4	97.6019	81.5	144920	C21H20O10	3'-Hydroxypuerarin	Isoflavonoids	Isoflavonoid C-glycosides	C1=CC(=C(C=C1C2=COC3=C(C2=O)C=CC(=C3C4C(C(C(C(O4)CO)O)O)O)O)O)O	-	5748205
25	NEG	7.87927	[M-H]-	353.088	353.088	-0.742735	173.0437, 135.0428, 179.0334, 191.0547, 353.0881, 93.0319, 85.0267	81.9	96.7059	71.75	522039	C16H18O9	Cryptochlorogenic acid	Organooxygen compounds	Alcohols and polyols	C1[C@H](C([C@@H](CC1(C(=O)O)O)O)OC(=O)/C=C/C2=CC(=C(C=C2)O)O)O	-	9798666
26	NEG	7.99588	[M-H]-	367.103	367.103	-1.09336	193.0492, 134.0351, 367.1031, 117.0323	87.7	95.9039	76.75	101005	C17H20O9	5-O-Feruloylquinic acid	Organooxygen compounds	Alcohols and polyols	COC1=C(C=CC(=C1)/C=C/C(=O)O[C@@H]2C[C@](C[C@H]([C@@H]2O)O)(C(=O)O)O)O	Ginseng Radix	10133609
27	NEG	8.29017	[M+FA-H]-	549.182	549.182	-0.822341	209.0807, 503.1772, 176.0461, 191.0696, 161.0224, 194.0571, 99.0061	80.8	98.4791	79.75	198162	C22H32O13	Polygalatenoside E	Organooxygen compounds	Carbohydrates and carbohydrate conjugates	COC1=CC(=CC(=C1O[C@H]2[C@@H]([C@H]([C@@H]([C@H](O2)CO)O)O)O[C@H]3[C@@H]([C@](CO3)(CO)O)O)OC)/C=C/CO	Ginseng Radix,Polygalae Radix	6442408
28	POS	8.46723	[M]+	310.164	310.165	-2.10183	251.0908, 147.0439, 175.0388, 310.1642, 119.0494, 207.0649, 105.0340	87.1	96.8415	91	333051	C16H24NO5+	Sinapine	Cinnamic acids and derivatives	Hydroxycinnamic acids and derivatives	C[N+](C)(C)CCOC(=O)/C=C/C1=CC(=C(C(=C1)OC)O)OC	-	5280385
29	POS	8.77733	[M+H]+	417.117	417.118	-1.89881	417.1172, 297.0751, 267.0646, 268.0714, 381.0962, 351.0856, 321.0750	97.7	95.9293	74.125	1.06032e+06	C21H20O9	Puerarin	Isoflavonoids	Isoflavonoid C-glycosides	C1=CC(=CC=C1C2=COC3=C(C2=O)C=CC(=C3[C@H]4[C@@H]([C@H]([C@@H]([C@H](O4)CO)O)O)O)O)O	-	5281807
30	POS	8.7992	[M+H]+	423.091	423.092	-1.80207	273.0388, 303.0493, 423.0918, 327.0491, 405.0812, 257.0440, 100.0764	89.3	94.7781	71.625	63414.1	C19H18O11	Mangiferin	Benzopyrans	1-benzopyrans	C1=C2C(=CC(=C1O)O)OC3=C(C2=O)C(=C(C(=C3)O)[C@H]4[C@@H]([C@H]([C@@H]([C@H](O4)CO)O)O)O)O	Polygalae Radix	5281647
31	POS	9.01738	[M]+	342.169	342.17	-2.95468	342.1694, 58.0665, 178.0578, 145.0281, 297.1116, 177.0543, 265.0854	73.7	95.3378	70.125	324792	C20H24NO4+	Magnoflorine	Aporphines	-	C[N+]1(CCC2=CC(=C(C3=C2[C@@H]1CC4=C3C(=C(C=C4)OC)O)O)OC)C	Poria cum Radix Pini,Polygalae Radix	73337
32	NEG	9.06238	[M-H]-	337.093	337.093	0.14674	173.0444, 93.0319, 191.0547, 67.0162, 119.0477, 163.0382, 71.0112	56.2	98.8664	64.75	499641	C16H18O8	3-O-p-Coumaroylquinic acid	Organooxygen compounds	Alcohols and polyols	C1[C@H]([C@H]([C@@H](C[C@@]1(C(=O)O)O)OC(=O)/C=C/C2=CC=C(C=C2)O)O)O	Polygalae Radix	6441280
33	POS	9.14915	[M+H]+	595.165	595.166	-1.15362	595.1642, 325.0697, 295.0592, 577.1542, 307.0601, 379.0814, 337.0687	89.1	91.0764	76.25	51381.2	C27H30O15	Vicenin 2	Flavonoids	Flavonoid glycosides	C1=CC(=CC=C1C2=CC(=O)C3=C(C(=C(C(=C3O2)C4C(C(C(C(O4)CO)O)O)O)O)C5C(C(C(C(O5)CO)O)O)O)O)O	Acori Tatarinowii Rhizoma	442664
34	POS	9.17152	[M+H]+	357.117	357.118	-2.41109	177.0544, 145.0283, 117.0338, 186.0548	77	96.8034	69.5	384613	C16H20O9	1-O-feruloyl-beta-D-glucose	Cinnamic acids and derivatives	Hydroxycinnamic acids and derivatives	COC1=C(C=CC(=C1)/C=C/C(=O)O[C@H]2[C@@H]([C@H]([C@@H]([C@H](O2)CO)O)O)O)O	Polygalae Radix	13962928
35	POS	9.23793	[M+H]+	447.128	447.129	-1.67756	447.1281, 327.0857, 297.0752, 411.1074, 429.1178, 351.0858, 381.0965	97.7	98.2752	83.875	268526	C22H22O10	3'-Methoxypuerarin	Isoflavonoids	Isoflavonoid C-glycosides	COC1=C(C=CC(=C1)C2=COC3=C(C2=O)C=CC(=C3[C@H]4[C@@H]([C@H]([C@@H]([C@H](O4)CO)O)O)O)O)O	-	5319485
36	NEG	9.36457	[M-H]-	385.114	385.114	0.10732	265.0716, 223.0602, 325.0930, 205.0494, 59.0112, 190.0256, 385.1146	64	93.6413	69.375	69853.2	C17H22O10	1-O-Sinapoyl-beta-D-glucose	Cinnamic acids and derivatives	Hydroxycinnamic acids and derivatives	COC1=CC(=CC(=C1O)OC)/C=C/C(=O)O[C@H]2[C@@H]([C@H]([C@@H]([C@H](O2)CO)O)O)O	Polygalae Radix	5280406
37	POS	9.6141	[M+H]+	153.054	153.055	-1.11077	111.0445, 125.0599, 153.0544, 65.0399, 93.0343, 113.9641, 72.9382	81.9	99.4257	78.625	182427	C8H8O3	Isovanilline	Phenols	Methoxyphenols	COC1=C(C=C(C=C1)C=O)O	Ginseng Radix,Poria,Polygalae Radix	12127
38	POS	9.72487	[M+Na]+	407.097	407.095	4.56837	407.0970, 287.0545, 257.0440, 311.0543, 258.0501, 341.0651, 371.0757	72.2	95.2855	70.5	598088	C17H20O10	Eleutheroside B1	Coumarins and derivatives	Coumarin glycosides	COC1=C(C(=C2C(=C1)C=CC(=O)O2)OC)O[C@@H]3[C@@H]([C@H]([C@@H]([C@H](O3)CO)O)O)O	Polygalae Radix	12302278
39	NEG	9.76767	[M-H]-	367.103	367.103	-0.873295	173.0440, 93.0318, 191.0547, 67.0163, 134.0344, 87.0062, 59.0113	74.4	96.6005	74.25	245537	C17H20O9	4-O-Feruloylquinic acid	Organooxygen compounds	Alcohols and polyols	COC1=C(C=CC(=C1)/C=C/C(=O)OC2[C@@H](CC(C[C@H]2O)(C(=O)O)O)O)O	-	10177048
40	POS	9.791	[M+H]+	165.054	165.055	-0.937888	147.0439, 119.0495, 91.0551, 165.0545	87	98.5917	74.875	272924	C9H8O3	p-Coumaric acid	Cinnamic acids and derivatives	Hydroxycinnamic acids and derivatives	C1=CC(=CC=C1/C=C/C(=O)O)O	Ginseng Radix,Acori Tatarinowii Rhizoma	637542
41	POS	9.92555	[M+H]+	312.155	312.155	-2.34099	312.1548, 181.0492, 72.0820, 114.1030, 97.0767	67.4	93.4985	67.125	57946.9	C14H21N3O5	Leonurine	Benzene and substituted derivatives	Benzoic acids and derivatives	COC1=CC(=CC(=C1O)OC)C(=O)OCCCCN=C(N)N	-	161464
42	POS	9.99235	[M+H]+	417.117	417.118	-2.03719	255.0646, 199.0752, 417.1172, 137.0232	97.7	98.8884	75.125	281177	C21H20O9	Daidzin	Isoflavonoids	Isoflavonoid O-glycosides	C1=CC(=CC=C1C2=COC3=C(C2=O)C=CC(=C3)O[C@H]4[C@@H]([C@H]([C@@H]([C@H](O4)CO)O)O)O)O	-	107971
43	POS	9.99235	[M+H-H2O]+	163.075	163.075	-1.92058	131.0492, 103.0549, 163.0752, 163.0387	96	98.9359	83.5	202014	C10H12O3	Coniferyl alcohol	Phenols	Methoxyphenols	COC1=C(C=CC(=C1)/C=C/CO)O	-	1549095
44	POS	10.0369	[M+H]+	569.149	569.15	-1.44297	287.0543, 317.0649, 569.1494, 341.0647, 437.1074, 419.0961, 313.0694	97.7	97.8086	76.75	234940	C25H28O15	Polygalaxanthone III	Benzopyrans	1-benzopyrans	COC1=C(C=C2C(=C1)C(=O)C3=C(O2)C=C(C(=C3O)[C@H]4[C@@H]([C@H]([C@@H]([C@H](O4)CO[C@H]5[C@@H]([C@](CO5)(CO)O)O)O)O)O)O)O	Polygalae Radix	11169063
45	POS	10.2378	[M+H]+	407.096	407.097	-2.55778	257.0439, 287.0544, 311.0541, 241.0490, 407.0968, 283.0592, 389.0861	70.5	96.0401	68.625	872681	C19H18O10	lancerin	Benzopyrans	1-benzopyrans	C1=CC2=C(C=C1O)C(=O)C3=C(O2)C(=C(C=C3O)O)[C@H]4[C@@H]([C@H]([C@@H]([C@H](O4)CO)O)O)O	Polygalae Radix	5281645
46	NEG	10.2681	[M-H]-	537.125	537.125	-0.740331	285.0406, 537.1250, 257.0456, 315.0509, 59.0112, 267.0299, 71.0112	90.3	96.5324	83.5	1.24814e+07	C24H26O14	Sibiricaxanthone B	Benzopyrans	1-benzopyrans	C1C(C(C(O1)OC2C(C(C(OC2C3=C(C4=C(C=C3O)OC5=C(C4=O)C=C(C=C5)O)O)CO)O)O)O)(CO)O	Polygalae Radix	21581293
47	POS	10.3049	[M+H-H2O]+	193.086	193.086	-1.4481	161.0594, 105.0704, 133.0647, 193.0855, 115.0546	97.7	98.1895	84.375	545410	C11H14O4	Sinapyl alcohol	Phenols	Methoxyphenols	COC1=CC(=CC(=C1O)OC)/C=C/CO	-	5280507
48	NEG	10.382	[M+FA-H]-	279.051	279.051	-1.04583	279.0510, 235.0605, 205.0492, 204.0414, 190.0254, 189.0176	67.1	97.5722	67	248793	C12H10O5	2-Methyl-5-carboxymethyl-7-hydroxychromone	Benzopyrans	1-benzopyrans	CC1=CC(=O)C2=C(C=C(C=C2O1)O)CC(=O)O	Polygalae Radix	14429402
49	POS	10.4597	[M+H]+	183.065	183.065	-1.3674	95.0499, 123.0443, 155.0701, 105.0341, 140.0467, 183.0656	91.8	99.3513	75.75	760413	C9H10O4	3,5-Dimethoxy-4-hydroxybenzaldehyde	Phenols	Methoxyphenols	COC1=CC(=CC(=C1O)OC)C=O	Acori Tatarinowii Rhizoma,Polygalae Radix	8655
50	POS	10.659	[M+H]+	595.165	595.166	-0.865152	283.0594, 313.0698, 595.1645, 433.1125, 337.0699, 309.0746, 397.0907	85.3	92.6958	73.25	108239	C27H30O15	Vitexin 4''-O-glucoside	Flavonoids	Flavonoid glycosides	C1=CC(=CC=C1C2=CC(=O)C3=C(O2)C(=C(C=C3O)O)[C@H]4[C@@H]([C@H]([C@@H]([C@H](O4)CO)O[C@H]5[C@@H]([C@H]([C@@H]([C@H](O5)CO)O)O)O)O)O)O	-	56776173
51	POS	10.8377	[M+H]+	437.107	437.108	-2.64076	287.0543, 317.0648, 437.1071, 341.0649, 419.0960, 272.0316, 313.0689	98.4	98.4547	91.25	2.54474e+06	C20H20O11	7-O-Methylmangiferin	Benzopyrans	1-benzopyrans	COC1=C(C=C2C(=C1)C(=O)C3=C(O2)C=C(C(=C3O)[C@H]4[C@@H]([C@H]([C@@H]([C@H](O4)CO)O)O)O)O)O	Polygalae Radix
52	NEG	10.8735	[M-H]-	567.135	567.136	-1.11617	567.1354, 272.0326, 345.0612, 59.0112, 297.0403, 282.0168, 315.0516	63.7	96.8191	83	6.99219e+06	C25H28O15	Polygalaxanthone XI	Benzopyrans	1-benzopyrans	COC1=C(C=C2C(=C1)C(=O)C3=C(O2)C=C(C(=C3O)[C@H]4[C@@H]([C@H]([C@@H]([C@H](O4)CO)O)O)O[C@H]5[C@@H]([C@](CO5)(CO)O)O)O)O	Polygalae Radix	101740054
53	POS	10.8824	[M+H-H2O]+	177.054	177.055	-2.29057	145.0281, 177.0544, 117.0339, 89.0395, 149.0600	88.6	98.9224	78.125	2.9156e+06	C10H10O4	Ferulic acid	Cinnamic acids and derivatives	Hydroxycinnamic acids and derivatives	COC1=C(C=CC(=C1)/C=C/C(=O)O)O	Ginseng Radix,Acori Tatarinowii Rhizoma,Polygalae Radix	445858
54	NEG	10.9195	[M-H]-	755.24	755.24	-0.437641	193.0490, 134.0350, 237.0762, 178.0254, 149.0585, 755.2431	52.9	97.8408	71.5	447340	C34H44O19	Myricoside	Organooxygen compounds	Carbohydrates and carbohydrate conjugates	C[C@H]1[C@@H]([C@H]([C@H]([C@@H](O1)O[C@@H]2[C@H]([C@@H](O[C@@H]([C@H]2OC(=O)/C=C/C3=CC(=C(C=C3)O)O)CO)OCCC4=CC(=C(C=C4)O)O)O)O)O[C@H]5[C@@H]([C@](CO5)(CO)O)O)O	Polygalae Radix	5281784
55	POS	10.9482	[M+H]+	376.247	376.248	-2.77226	376.2477, 302.2109, 70.0664, 133.1011	86.2	96.7264	73	621097	C22H33NO4	Tuberostemonine	Stemona alkaloids	Stemoamide-type alkaloids	CC[C@@H]1[C@H]2CCCCN3[C@H]2[C@H](C[C@H]3[C@@H]4C[C@@H](C(=O)O4)C)[C@@H]5[C@H]1OC(=O)[C@H]5C	-	100781
56	POS	11.0824	[M+H]+	611.16	611.161	-1.43126	303.0491, 85.0293, 71.0503, 465.1022	59.9	91.8185	68	59959.8	C27H30O16	Rutin	Flavonoids	Flavonoid glycosides	C[C@H]1[C@@H]([C@H]([C@H]([C@@H](O1)OC[C@@H]2[C@H]([C@@H]([C@H]([C@@H](O2)OC3=C(OC4=CC(=CC(=C4C3=O)O)O)C5=CC(=C(C=C5)O)O)O)O)O)O)O)O	Polygalae Radix	5280805
57	POS	11.1265	[M+H-H2O]+	207.065	207.065	-2.19968	175.0389, 207.0651, 91.0551, 119.0495, 147.0439, 192.0414, 149.0233	89.7	98.9251	76	3.95405e+06	C11H12O5	Sinapic Acid	Cinnamic acids and derivatives	Hydroxycinnamic acids and derivatives	COC1=CC(=CC(=C1O)OC)/C=C/C(=O)O	Polygalae Radix	637775
58	POS	11.2372	[M+H]+	433.112	433.113	-1.43019	283.0594, 433.1120, 313.0700, 337.0699, 120.0811, 84.0817, 129.1025	94.5	98.7895	82.875	708670	C21H20O10	Isovitexin	Flavonoids	Flavonoid glycosides	C1=CC(=CC=C1C2=CC(=O)C3=C(O2)C=C(C(=C3O)[C@H]4[C@@H]([C@H]([C@@H]([C@H](O4)CO)O)O)O)O)O	Acori Tatarinowii Rhizoma	162350
59	POS	11.4163	[M+H]+	223.06	223.06	-0.958301	223.0598, 190.0258, 162.0309, 107.0497, 208.0361	81.8	97.4409	79.25	67214.9	C11H10O5	Isofraxidin	Coumarins and derivatives	Hydroxycoumarins	COC1=C(C(=C2C(=C1)C=CC(=O)O2)OC)O	-	5318565
60	POS	11.4388	[M+H]+	463.086	463.087	-2.21485	287.0544, 303.0490, 463.0855, 70.0662	86.5	93.5327	83.875	81568.7	C21H18O12	Scutellarin	Flavonoids	Flavonoid glycosides	C1=CC(=CC=C1C2=CC(=O)C3=C(C(=C(C=C3O2)O[C@H]4[C@@H]([C@H]([C@@H]([C@H](O4)C(=O)O)O)O)O)O)O)O	-	185617
61	POS	11.5728	[M+H]+	449.107	449.108	-1.97316	287.0544, 449.1073, 153.0181, 70.0663	97.6	97.103	75.125	145395	C21H20O11	Trifolin	Flavonoids	Flavonoid glycosides	C1=CC(=CC=C1C2=C(C(=O)C3=C(C=C(C=C3O2)O)O)OC4C(C(C(C(O4)CO)O)O)O)O	Ginseng Radix	5282149
62	POS	11.707	[M+H]+	595.165	595.166	-1.40384	287.0544, 595.1646, 70.0664, 153.0180	83	96.6211	78.25	64063	C27H30O15	Nicotiflorin	Flavonoids	Flavonoid glycosides	C[C@H]1[C@@H]([C@H]([C@H]([C@@H](O1)OC[C@@H]2[C@H]([C@@H]([C@H]([C@@H](O2)OC3=C(OC4=CC(=CC(=C4C3=O)O)O)C5=CC=C(C=C5)O)O)O)O)O)O)O	Acori Tatarinowii Rhizoma	5318767
63	POS	11.9735	[M+H]+	307.117	307.118	-2.67645	307.1168, 147.0439, 235.0596, 259.0595	89.2	97.081	77.25	411680	C16H18O6	Cimifugin	Benzopyrans	1-benzopyrans	CC(C)(C1CC2=C(O1)C=C3C(=C2OC)C(=O)C=C(O3)CO)O	Polygalae Radix	441960
64	POS	12.0181	[M+H]+	517.133	517.134	-1.3134	163.0387, 135.0440, 145.0282, 499.1228	88.4	90.7689	86.75	72757.3	C25H24O12	Isochlorogenic acid B	Organooxygen compounds	Alcohols and polyols	C1[C@H]([C@H]([C@@H](C[C@@]1(C(=O)O)O)OC(=O)/C=C/C2=CC(=C(C=C2)O)O)OC(=O)/C=C/C3=CC(=C(C=C3)O)O)O	Polygalae Radix	5281780
65	POS	12.0623	[M+H]+	463.122	463.123	-2.44825	301.0701, 286.0466, 463.1263, 285.0385	97.7	96.198	82	153022	C22H22O11	Tectoridin	Isoflavonoids	Isoflavonoid O-glycosides	COC1=C(C=C2C(=C1O)C(=O)C(=CO2)C3=CC=C(C=C3)O)OC4C(C(C(C(O4)CO)O)O)O	Acori Tatarinowii Rhizoma	5281810
66	POS	12.0623	[M+H-2H2O]+	383.133	383.134	-2.62496	221.0805, 383.1324, 190.0621, 193.0858	73.3	96.0525	69	5.84122e+06	C18H26O11	Dimethyl secologanoside	Prenol lipids	Terpene glycosides	COC(=O)C[C@H]1[C@H]([C@@H](OC=C1C(=O)OC)O[C@H]2[C@@H]([C@H]([C@@H]([C@H](O2)CO)O)O)O)C=C	Polygalae Radix	14105070
67	POS	12.1731	[M+H]+	581.186	581.186	-1.30314	273.0751, 71.0504, 85.0294, 153.0181, 147.0439, 419.1334, 221.0807	90	97.0863	86.625	89421.5	C27H32O14	Narirutin	Flavonoids	Flavonoid glycosides	C[C@H]1[C@@H]([C@H]([C@H]([C@@H](O1)OC[C@@H]2[C@H]([C@@H]([C@H]([C@@H](O2)OC3=CC(=C4C(=O)C[C@H](OC4=C3)C5=CC=C(C=C5)O)O)O)O)O)O)O)O	-	442431
68	NEG	12.2117	[2M-H]-	391.14	391.14	-0.445781	165.0538, 150.0301, 391.1400, 195.0648, 343.1187, 149.0221, 151.0379	77.3	90.7021	88.25	133908	C10H12O4	Sweroside aglycone	Lactones	Delta valerolactones	C=C[C@@H]1[C@@H]2CCOC(=O)C2=CO[C@H]1O	Polygalae Radix	203797
69	NEG	12.3791	[M-H]-	623.198	623.198	-0.1727	61.9857, 161.0223, 623.1983, 135.0430, 137.0223, 59.0113, 113.0220	60.1	94.4696	65.75	69892.3	C29H36O15	Acteoside	Cinnamic acids and derivatives	Hydroxycinnamic acids and derivatives	C[C@H]1[C@@H]([C@H]([C@H]([C@@H](O1)O[C@@H]2[C@H]([C@@H](O[C@@H]([C@H]2OC(=O)/C=C/C3=CC(=C(C=C3)O)O)CO)OCCC4=CC(=C(C=C4)O)O)O)O)O)O	-	5281800
70	NEG	12.3791	[M+FA-H]-	731.241	731.24	1.00412	59.0112, 101.0219, 89.0218, 685.2355, 71.0112, 68.9956, 453.1423	63.5	91.7497	66.125	51077.9	C31H42O17	Specnuezhenide	Saccharolipids	-	C/C=C/1\[C@@H](C(=CO[C@H]1O[C@H]2[C@@H]([C@H]([C@@H]([C@H](O2)CO)O)O)O)C(=O)OC)CC(=O)OC[C@@H]3[C@H]([C@@H]([C@H]([C@@H](O3)OCCC4=CC=C(C=C4)O)O)O)O	-	91895359
71	POS	12.44	[M+H]+	353.122	353.123	-2.63471	191.0699, 163.0751, 353.1219, 148.0517	62	96.6703	70	983329	C17H20O8	3-O-Acetyl-2-O-(p-hydroxycinnamoyl)-alpha-L-rhamnose	-	-	C[C@H]1[C@H]([C@H]([C@H]([C@@H](O1)O)OC(=O)/C=C/C2=CC=C(C=C2)O)OC(=O)C)O	Polygalae Radix	5315885
72	POS	12.4623	[M+H]+	428.315	428.316	-1.88645	428.3154, 114.0917, 109.1016, 67.0555	76.8	94.5216	70.875	163235	C27H41NO3	Peimisine	Steroids and steroid derivatives	Steroidal alkaloids	C[C@H]1C[C@@H]2[C@H]([C@H]([C@]3(O2)CC[C@H]4[C@@H]5CC(=O)[C@H]6C[C@H](CC[C@@]6([C@H]5CC4=C3C)C)O)C)NC1	-	161294
73	NEG	12.5747	[M-H]-	447.093	447.093	-0.0988641	301.0348, 300.0278, 447.0930, 271.0240, 255.0293, 151.0013	89.7	98.18	77.75	77261.1	C21H20O11	Quercitrin	Flavonoids	Flavonoid glycosides	C[C@H]1[C@@H]([C@H]([C@H]([C@@H](O1)OC2=C(OC3=CC(=CC(=C3C2=O)O)O)C4=CC(=C(C=C4)O)O)O)O)O	Polygalae Radix	5280459
74	NEG	12.5747	[M+FA-H]-	567.208	567.208	-0.185224	491.1922, 521.2035, 503.1925, 59.0112, 71.0112, 281.0823, 341.1388	69.3	98.5881	70.375	201843	C26H34O11	(+)-Lariciresinol 4'-glucoside	Lignan glycosides	-	COC1=C(C=CC(=C1)C[C@H]2CO[C@@H]([C@H]2CO)C3=CC(=C(C=C3)O)OC)O[C@H]4[C@@H]([C@H]([C@@H]([C@H](O4)CO)O)O)O	Ginseng Radix,Acori Tatarinowii Rhizoma,Polygalae Radix	11972394
75	NEG	12.5944	[M-H]-	1161.35	1161.35	-0.148012	145.0274, 113.0219, 117.0322, 119.0474, 1161.3514, 163.0391, 89.0219	50.8	97.7874	74.25	2.85983e+06	C50H66O31	tenuifoliose m	Organooxygen compounds	Carbohydrates and carbohydrate conjugates	CC(=O)OC[C@@H]1[C@H]([C@@H]([C@H]([C@H](O1)O[C@H]2[C@@H]([C@H](O[C@@H]([C@@H]2O[C@H]3[C@@H]([C@H]([C@@H]([C@H](O3)CO)O)O)O)O[C@]4([C@H]([C@@H]([C@H](O4)CO)O)OC(=O)C5=CC=CC=C5)COC(=O)/C=C/C6=CC=C(C=C6)O)CO)OC(=O)C)O)O[C@@H]7[C@@H]([C@H]([C@@H]([C@H](O7)CO)O)O)O)O	Polygalae Radix	11968978
76	POS	12.799	[M+H]+	453.175	453.176	-1.62014	453.1748, 291.1220, 273.1115, 243.0646, 219.0650, 231.0647, 216.0414	92.5	97.0522	85.25	135246	C22H28O10	5-O-Methylvisammioside	Benzopyrans	1-benzopyrans	CC1=CC(=O)C2=C(C3=C(C=C2O1)O[C@@H](C3)C(C)(C)O[C@H]4[C@@H]([C@H]([C@@H]([C@H](O4)CO)O)O)O)OC	Polygalae Radix	21670038
77	POS	12.8892	[M+H]+	432.347	432.347	-1.4003	432.3464, 414.3359, 271.0593, 112.1125	97.9	94.4059	82.625	117842	C27H45NO3	Peimine	Steroids and steroid derivatives	Steroidal alkaloids	C[C@H]1CC[C@H]2[C@@]([C@H]3CC[C@@H]4[C@H]([C@@H]3CN2C1)C[C@H]5[C@H]4C[C@@H]([C@@H]6[C@@]5(CC[C@@H](C6)O)C)O)(C)O	-	131900
78	POS	12.9117	[M+H]+	385.148	385.149	-2.17974	221.0805, 190.0622, 69.0347, 193.0857	66.4	96.4664	68.875	277048	C18H24O9	tenuifoliside d	Cinnamic acids and derivatives	Hydroxycinnamic acids and derivatives	COC1=CC(=CC(=C1OC)OC)/C=C/C(=O)OC[C@@H]2[C@H]([C@@H]([C@H](CO2)O)O)O	Polygalae Radix	5321809
79	POS	12.9563	[M+H]+	517.133	517.134	-1.3969	163.0387, 135.0440, 145.0282, 499.1226	95.9	93.308	91.75	96365.3	C25H24O12	Isochlorogenic acid C	Organooxygen compounds	Alcohols and polyols	C1[C@H]([C@@H]([C@@H](C[C@]1(C(=O)O)O)OC(=O)/C=C/C2=CC(=C(C=C2)O)O)OC(=O)/C=C/C3=CC(=C(C=C3)O)O)O	Ginseng Radix,Polygalae Radix	6474309
80	NEG	13.021	[M-H]-	609.182	609.182	-0.444596	301.0718, 164.0093, 151.0007, 324.7952, 596.8188, 297.7343, 156.1931	80	98.1549	76.375	341060	C28H34O15	Hesperidin	Flavonoids	Flavonoid glycosides	C[C@H]1[C@@H]([C@H]([C@H]([C@@H](O1)OC[C@@H]2[C@H]([C@@H]([C@H]([C@@H](O2)OC3=CC(=C4C(=O)C[C@H](OC4=C3)C5=CC(=C(C=C5)OC)O)O)O)O)O)O)O)O	Polygalae Radix	10621
81	POS	13.0233	[M+H]+	611.196	611.197	-1.93095	303.0856, 71.0503, 153.0180, 85.0293, 177.0544, 301.0700, 449.1435	82.5	98.6526	78.625	771943	C28H34O15	Neohesperidin	Flavonoids	Flavonoid glycosides	C[C@H]1[C@@H]([C@H]([C@H]([C@@H](O1)O[C@@H]2[C@H]([C@@H]([C@H](O[C@H]2OC3=CC(=C4C(=O)C[C@H](OC4=C3)C5=CC(=C(C=C5)OC)O)O)CO)O)O)O)O)O	-	442439
82	NEG	13.0904	[M+FA-H]-	799.23	799.23	0.129179	205.0493, 190.0256, 175.0019, 753.2257, 223.0604	91.3	99.4672	75.875	9.80903e+06	C34H42O19	3,'6-Disinapoyl sucrose	Cinnamic acids and derivatives	Hydroxycinnamic acids and derivatives	COC1=CC(=CC(=C1O)OC)/C=C/C(=O)OC[C@@H]2[C@H]([C@@H]([C@H]([C@H](O2)O[C@]3([C@H]([C@@H]([C@H](O3)CO)O)OC(=O)/C=C/C4=CC(=C(C(=C4)OC)O)OC)CO)O)O)O	Polygalae Radix	11968389
83	POS	13.3957	[M+H]+	430.33	430.332	-2.49597	430.3312, 412.3202, 163.0386, 414.3276	98.8	94.8374	78.125	713160	C27H43NO3	Peiminine	Steroids and steroid derivatives	Steroidal alkaloids	C[C@H]1CC[C@H]2[C@@]([C@H]3CC[C@@H]4[C@H]([C@@H]3CN2C1)C[C@H]5[C@H]4CC(=O)[C@@H]6[C@@]5(CC[C@@H](C6)O)C)(C)O	Acori Tatarinowii Rhizoma	167691
84	POS	13.5974	[M+H-H2O]+	595.165	595.166	-1.31282	287.0544, 272.0309, 595.1646, 449.1070	69.4	97.1903	71.25	132964	C27H32O16	Polygalaxanthone VII	-	-	C[C@H]1[C@@H]([C@H]([C@H]([C@@H](O1)O[C@@H]2[C@H]([C@@H]([C@H](O[C@H]2OC3=C(C(=C4C(=C3)OC5=CC(=C(C=C5C4=O)OC)O)O)OC)CO)O)O)O)O)O	Polygalae Radix	11968847
85	POS	13.7323	[M+H]+	553.191	553.192	-1.60373	167.0337, 245.0805, 105.0340, 85.0293	54.3	98.6947	64.125	1.57609e+06	C26H32O13	tenuiphenone a	Organooxygen compounds	Carbohydrates and carbohydrate conjugates	C[C@H]1[C@@H]([C@H]([C@H]([C@@H](O1)O[C@@H]2[C@H]([C@@H]([C@H](O[C@H]2OC3=CC(=C(C(=C3)OC)C(=O)C4=CC=CC=C4)O)CO)O)O)O)O)O	Polygalae Radix	101746681
86	NEG	13.9146	[2M-H]-	831.476	831.475	1.52242	785.4716, 391.2860, 71.0112, 831.4781, 491.3750, 59.0112, 653.4280	61.5	80.0487	61.125	129339	C21H36O8	Alatoside A	Prenol lipids	Terpene glycosides	CC(=C)[C@H]1CC[C@@]2([C@@H](C1)[C@](C[C@H]([C@@H]2O[C@H]3[C@@H]([C@H]([C@@H]([C@H](O3)CO)O)O)O)O)(C)O)C	Ginseng Radix	11144190
87	NEG	13.9345	[M+FA-H]-	977.534	977.533	1.11401	71.0112, 89.0217, 101.0216, 131.0328, 931.5280, 191.0544, 149.0436	96.1	99.2433	79.375	289345	C47H80O18	Notoginsenoside R1	Prenol lipids	Terpene glycosides	CC(=CCC[C@@](C)([C@H]1CC[C@@]2([C@@H]1[C@@H](C[C@H]3[C@]2(C[C@@H]([C@@H]4[C@@]3(CC[C@@H](C4(C)C)O)C)O[C@H]5[C@@H]([C@H]([C@@H]([C@H](O5)CO)O)O)O[C@H]6[C@@H]([C@H]([C@@H](CO6)O)O)O)C)O)C)O[C@H]7[C@@H]([C@H]([C@@H]([C@H](O7)CO)O)O)O)C	Ginseng Radix,Acori Tatarinowii Rhizoma	441934
88	NEG	13.9906	[M+FA-H]-	1007.54	1007.54	1.10101	961.5392, 71.0112, 101.0218, 89.0218, 113.0220, 1007.5444, 119.0326	68.5	98.9011	75.75	1.97427e+06	C48H82O19	Floralginsenoside M	Prenol lipids	Terpene glycosides	C[C@H]1[C@@H]([C@H]([C@H]([C@@H](O1)O[C@@H]2[C@H]([C@@H]([C@H](O[C@H]2O[C@H]3C[C@@]4([C@H](C[C@H]([C@H]5[C@]4(CC[C@@H]5[C@](C)(CC[C@@H](C(=C)C)O)O[C@H]6[C@@H]([C@H]([C@@H]([C@H](O6)CO)O)O)O)C)O)[C@@]7([C@@H]3C([C@H](CC7)O)(C)C)C)C)CO)O)O)O)O)O	Ginseng Radix	101423540
89	POS	14.09	[M+NH4]+	700.243	700.245	-2.76542	221.0805, 383.1329, 121.0286, 190.0621, 193.0857	94.3	97.1973	85	5.11747e+06	C31H38O17	Tenuifoliside A	Cinnamic acids and derivatives	Hydroxycinnamic acids and derivatives	COC1=CC(=CC(=C1OC)OC)/C=C/C(=O)O[C@H]2[C@@H]([C@H](O[C@@]2(CO)O[C@@H]3[C@@H]([C@H]([C@@H]([C@H](O3)COC(=O)C4=CC=C(C=C4)O)O)O)O)CO)O	Polygalae Radix	46933844
90	POS	14.112	[M+H-2H2O]+	765.258	765.26	-3.04703	221.0805, 190.0621, 383.1329, 193.0856	78.8	94.9775	69.5	382294	C36H48O20	Kankanoside I	Cinnamic acids and derivatives	Hydroxycinnamic acids and derivatives	C[C@H]1[C@@H]([C@H]([C@H]([C@@H](O1)CO[C@@H]2[C@H]([C@@H](O[C@@H]([C@H]2OC(=O)/C=C/C3=CC(=C(C=C3)O)O)CO[C@H]4[C@@H]([C@H]([C@@H]([C@H](O4)CO)O)O)O)OCCC5=CC(=C(C=C5)O)O)O)O)O)O	Polygalae Radix	46228748
91	POS	14.2208	[M+H]+	447.091	447.092	-2.90639	271.0594, 447.0915, 123.0077, 253.0490	92.5	99.0415	79.625	1.3734e+07	C21H18O11	Baicalin	Flavonoids	Flavonoid glycosides	C1=CC=C(C=C1)C2=CC(=O)C3=C(C(=C(C=C3O2)O[C@H]4[C@@H]([C@H]([C@@H]([C@H](O4)C(=O)O)O)O)O)O)O	Acori Tatarinowii Rhizoma,Polygalae Radix	64982
92	POS	14.2426	[M+H]+	284.127	284.128	-3.39427	147.0438, 121.0649, 284.1273, 121.0286, 119.0493	90.2	97.1118	76.5	917141	C17H17NO3	N-p-trans-coumaroyltyramine	Cinnamic acids and derivatives	Hydroxycinnamic acids and derivatives	C1=CC(=CC=C1CCNC(=O)/C=C/C2=CC=C(C=C2)O)O	Acori Tatarinowii Rhizoma	5372945
93	POS	14.6202	[M+H]+	255.065	255.065	-2.68438	255.0646, 199.0750, 137.0231, 227.0695	83.8	97.0908	75.5	59690.6	C15H10O4	Daidzein	Isoflavonoids	Isoflav-2-enes	C1=CC(=CC=C1C2=COC3=C(C2=O)C=CC(=C3)O)O	-	5281708
94	POS	14.6428	[M+Na]+	761.227	761.226	0.757443	299.0545, 329.0649, 147.0438, 353.0650, 325.0697, 761.2291, 395.0762	57.6	95.7975	71.25	103584	C34H42O18	Neobudofficide	Flavonoids	Flavonoid glycosides	CC1[C@@H](C([C@@H]([C@@H](O1)OCC2[C@H]([C@@H](C([C@@H](O2)OC3=CC(=C4C(=C3)OC(=CC4=O)C5=CC=C(C=C5)OC)O)O[C@H]6[C@H](C([C@H](C(O6)C)O)O)O)O)O)O)O)O	Polygalae Radix	44257901
95	POS	14.8007	[M]+	336.122	336.123	-2.87918	336.1221, 181.0491, 320.0910, 292.0959, 321.0971, 306.0755	90.5	96.3637	74.25	154100	C20H18NO4+	Berberine	Protoberberine alkaloids and derivatives	-	COC1=C(C2=C[N+]3=C(C=C2C=C1)C4=CC5=C(C=C4CC3)OCO5)OC	Ginseng Radix,Poria,Polygalae Radix	2353
96	NEG	14.9403	[M+FA-H]-	991.548	991.548	0.0762748	945.5433, 71.0112, 101.0218, 89.0218, 113.0219, 85.0268, 991.5485	89.4	97.706	78.25	1.35571e+07	C48H82O18	Ginsenoside Re	Prenol lipids	Terpene glycosides	C[C@H]1[C@@H]([C@H]([C@H]([C@@H](O1)O[C@@H]2[C@H]([C@@H]([C@H](O[C@H]2O[C@H]3C[C@@]4([C@H](C[C@H]([C@H]5[C@]4(CC[C@@H]5[C@](C)(CCC=C(C)C)O[C@H]6[C@@H]([C@H]([C@@H]([C@H](O6)CO)O)O)O)C)O)[C@@]7([C@@H]3C([C@H](CC7)O)(C)C)C)C)CO)O)O)O)O)O	Ginseng Radix,Poria,Ginseng Radix	432449
97	NEG	14.9849	[M+FA-H]-	845.49	845.49	-0.0501654	845.4916, 71.0112, 59.0112, 101.0219, 89.0218, 113.0220	96.5	98.598	88.125	1.3829e+07	C42H72O14	Ginsenoside Rg1	Prenol lipids	Terpene glycosides	CC(=CCC[C@@](C)([C@H]1CC[C@@]2([C@@H]1[C@@H](C[C@H]3[C@]2(C[C@@H]([C@@H]4[C@@]3(CC[C@@H](C4(C)C)O)C)O[C@H]5[C@@H]([C@H]([C@@H]([C@H](O5)CO)O)O)O)C)O)C)O[C@H]6[C@@H]([C@H]([C@@H]([C@H](O6)CO)O)O)O)C	Ginseng Radix,Acori Tatarinowii Rhizoma,Poria	441923
98	POS	15.1245	[M+H]+	197.08	197.081	-2.32274	169.0857, 138.0674, 154.0622, 197.0806, 113.9641, 139.0388	85	98.0441	72.25	194817	C10H12O4	2,4,5-Trimethoxybenzaldehyde	Benzene and substituted derivatives	Benzoyl derivatives	COC1=CC(=C(C=C1C=O)OC)OC	Acori Tatarinowii Rhizoma,Polygalae Radix	20525
99	POS	15.3465	[M+H-H2O]+	903.493	903.495	-2.47794	903.4928, 255.2101, 85.0293, 147.0437, 97.0291, 273.2201, 147.1165	59.8	87.4596	80.875	254164	C45H76O19	Timosaponin BII	Steroids and steroid derivatives	Steroidal glycosides	C[C@H]1[C@H]2[C@H](C[C@@H]3[C@@]2(CC[C@H]4[C@H]3CC[C@H]5[C@@]4(CC[C@@H](C5)O[C@H]6[C@@H]([C@H]([C@H]([C@H](O6)CO)O)O)O[C@H]7[C@@H]([C@H]([C@@H]([C@H](O7)CO)O)O)O)C)C)OC1(CC[C@H](C)CO[C@H]8[C@@H]([C@H]([C@@H]([C@H](O8)CO)O)O)O)O	-	44575945
100	POS	15.3465	[M+H-H2O]+	221.08	221.081	-2.79237	221.0805, 190.0621, 163.0387, 193.0859, 191.0334, 147.0438, 206.0572	95.3	98.4427	86.875	2.38066e+07	C12H14O5	3,4,5-Trimethoxycinnamic acid	Cinnamic acids and derivatives	Hydroxycinnamic acids and derivatives	COC1=CC(=CC(=C1OC)OC)/C=C/C(=O)O	Polygalae Radix	735755
101	POS	15.3682	[M+NH4]+	552.243	552.244	-1.9349	137.0596, 373.1640, 552.2432, 305.1164, 151.0751, 177.0908	99.1	98.8978	80	442252	C27H34O11	Arctiin	Lignan glycosides	-	COC1=C(C=C(C=C1)C[C@H]2COC(=O)[C@@H]2CC3=CC(=C(C=C3)O[C@H]4[C@@H]([C@H]([C@@H]([C@H](O4)CO)O)O)O)OC)OC	-	100528
102	POS	15.434	[M+H]+	303.049	303.05	-2.95033	303.0492, 153.0180, 229.0491, 137.0232	92.3	96.9031	74.75	629911	C15H10O7	Quercetin	Flavonoids	Flavones	C1=CC(=C(C=C1C2=C(C(=O)C3=C(C=C(C=C3O2)O)O)O)O)O	Ginseng Radix	5280343
103	POS	15.456	[M+H]+	593.185	593.186	-2.4163	285.0750, 593.1859, 447.1279, 270.0517	87.7	96.3647	81.625	156032	C28H32O14	Buddleoside	Flavonoids	Flavonoid glycosides	C[C@H]1[C@@H]([C@H]([C@H]([C@@H](O1)OC[C@@H]2[C@H]([C@@H]([C@H]([C@@H](O2)OC3=CC(=C4C(=C3)OC(=CC4=O)C5=CC=C(C=C5)OC)O)O)O)O)O)O)O	-	5317025
104	POS	15.7673	[M+H]+	431.097	431.097	-1.6375	255.0646, 431.0964, 153.0179, 147.0441	83.9	96.7684	77.625	117412	C21H18O10	Chrysin-7-O-glucuronide	Flavonoids	Flavonoid glycosides	C1=CC=C(C=C1)C2=CC(=O)C3=C(C=C(C=C3O2)O[C@H]4[C@@H]([C@H]([C@@H]([C@H](O4)C(=O)O)O)O)O)O	Polygalae Radix	14135335
105	POS	15.8782	[M+Na]+	415.128	415.126	2.84564	147.0439, 105.0341, 119.0494, 91.0551	64.2	87.9504	64.625	555081	C22H20N2O5	7-Ethyl-10-hydroxycamptothecin	Camptothecins	-	CCC1=C2CN3C(=CC4=C(C3=O)COC(=O)[C@@]4(CC)O)C2=NC5=C1C=C(C=C5)O	Polygalae Radix	104842
106	POS	16.0783	[M+Na]+	1087.53	1087.53	0.443148	501.3206, 499.3045, 455.3141, 85.0294, 97.0291, 83.0501, 437.3035	62.7	96.3266	85.875	331039	C51H84O23	Protogracillin	Steroids and steroid derivatives	Steroidal glycosides	C[C@H]1[C@H]2[C@H](C[C@@H]3[C@@]2(CC[C@H]4[C@H]3CC=C5[C@@]4(CC[C@@H](C5)O[C@H]6[C@@H]([C@H]([C@@H]([C@H](O6)CO)O)O[C@H]7[C@@H]([C@H]([C@@H]([C@H](O7)CO)O)O)O)O[C@H]8[C@@H]([C@@H]([C@H]([C@@H](O8)C)O)O)O)C)C)O[C@@]1(CC[C@@H](C)CO[C@H]9[C@@H]([C@H]([C@@H]([C@H](O9)CO)O)O)O)O	Polygalae Radix	441892
107	POS	16.1012	[M+H-H2O]+	401.159	401.159	-1.84095	330.1091, 167.0700, 383.1481, 401.1591, 315.0856, 269.0801, 217.0857	95.1	96.4936	79.75	536364	C22H26O8	(-)-Syringaresinol	Furanoid lignans	-	COC1=CC(=CC(=C1O)OC)[C@H]2[C@@H]3CO[C@H]([C@@H]3CO2)C4=CC(=C(C(=C4)OC)O)OC	Acori Tatarinowii Rhizoma,Polygalae Radix	11604108
108	POS	16.2791	[M+H-H2O]+	1249.58	1249.58	-2.01076	501.3203, 499.3044, 455.3151, 437.3046, 97.0291, 111.0444, 187.1477	64.2	96.4179	66.75	2.06177e+06	C59H94O29	3''O-Acetylplatycodin D	Prenol lipids	Terpene glycosides	C[C@H]1[C@@H]([C@H]([C@H]([C@@H](O1)O[C@@H]2[C@H]([C@H](CO[C@H]2OC(=O)[C@]34CCC(C[C@H]3C5=CC[C@H]6[C@]([C@@]5(C[C@H]4O)C)(CC[C@@H]7[C@@]6(C[C@@H]([C@@H](C7(CO)CO)O[C@H]8[C@@H]([C@H]([C@@H]([C@H](O8)CO)O)O)O)O)C)C)(C)C)O)O)O)OC(=O)C)O[C@H]9[C@@H]([C@H]([C@@H](CO9)O)O[C@H]1[C@@H]([C@](CO1)(CO)O)O)O	Polygalae Radix	46173919
109	NEG	16.3455	[M-H]-	459.093	459.093	0.0302618	268.0379, 283.0614, 113.0220, 85.0268, 59.0113, 71.0111, 459.0926	83.1	97.8601	80.75	458879	C22H20O11	Wogonoside	Flavonoids	Flavonoid glycosides	COC1=C(C=C(C2=C1OC(=CC2=O)C3=CC=CC=C3)O)O[C@H]4[C@@H]([C@H]([C@@H]([C@H](O4)C(=O)O)O)O)O	Polygalae Radix	3084961
110	NEG	16.5522	[M-H]-	1235.57	1235.57	-1.03636	1235.5717, 89.0217, 425.3062, 101.0218, 455.3174, 337.1145, 87.0061	62.1	97.1417	66.625	4.58839e+06	C58H92O28	Polygalasaponin XXIV	Prenol lipids	Terpene glycosides	C[C@@H]1[C@@H]([C@@H]([C@H]([C@@H](O1)OC(=O)[C@@]23CC[C@@]4(C(=CC[C@H]5[C@]4(CC[C@@H]6[C@@]5(C[C@@H]([C@@H]([C@@]6(C)C(=O)O)O[C@H]7[C@@H]([C@H]([C@@H]([C@H](O7)CO)O)O)O)O)C)C)[C@@H]2CC(CC3)(C)C)CO)O[C@H]8[C@@H]([C@@H]([C@H]([C@@H](O8)C)O[C@H]9[C@@H]([C@H]([C@@H](CO9)O)O)O)O)O)O[C@H]1[C@@H]([C@](CO1)(CO)O)O)O	Polygalae Radix	101688930
111	POS	16.6354	[M+H-2H2O]+	499.305	499.305	-1.63982	499.3048, 453.2992, 119.0858, 161.1322, 187.1479, 107.0861, 95.0863	79.3	93.2549	72.625	1.79308e+06	C30H46O8	Platycogenic acid B	Prenol lipids	Triterpenoids	C[C@@]12CCC3[C@@](C1CC=C4C2(C[C@@H]([C@@]5([C@H]4CC([C@H](C5)O)(C)C)C(=O)O)O)C)(C[C@@H]([C@@H]([C@]3(C)C(=O)O)O)O)C	Poria cum Radix Pini,Polygalae Radix	5320632
112	POS	16.7017	[M+H-H2O]+	1087.53	1087.53	-1.9607	499.3047, 501.3201, 941.4724, 455.3144, 119.0857, 437.3041, 227.1788	67.5	96.3077	67	4.94066e+06	C53H84O24	Sophoraflavoside III	Prenol lipids	Terpene glycosides	CC1C(C(C(C(O1)O)OC2C(C(C(C(O2)CO)O)O)OC3C(C(C(OC3OC4CCC5(C(C4(C)CO)CCC6(C5CC=C7C6(CCC8(C7CC(CC8OC9CC(C(C(O9)O)O)O)(C)C(=O)O)C)C)C)C)C(=O)O)O)O)O)O	Polygalae Radix	197563
113	POS	17.0795	[M+H]+	515.3	515.3	-0.512555	451.2836, 497.2896, 177.0546, 515.3016, 441.2994, 119.0859, 145.1011	53.7	92.5938	63.125	229328	C30H42O7	Ganoderenic acid B	Prenol lipids	Triterpenoids	CC(CC(=O)C=C(C)C1CC(=O)C2(C1(CC(=O)C3=C2C(CC4C3(CCC(C4(C)C)O)C)O)C)C)C(=O)O	Poria cum Radix Pini,Poria	78074039
114	NEG	17.2323	[M+FA-H]-	1285.64	1285.64	-0.333007	1239.6383, 101.0218, 353.1091, 1107.5983	90.9	96.9663	77.875	454726	C59H100O27	Notoginsenoside R4	Prenol lipids	Terpene glycosides	CC(=CCC[C@@](C)([C@H]1CC[C@@]2([C@@H]1[C@@H](C[C@H]3[C@]2(CC[C@@H]4[C@@]3(CC[C@@H](C4(C)C)O[C@H]5[C@@H]([C@H]([C@@H]([C@H](O5)CO)O)O)O[C@H]6[C@@H]([C@H]([C@@H]([C@H](O6)CO)O)O)O)C)C)O)C)O[C@H]7[C@@H]([C@H]([C@@H]([C@H](O7)CO[C@H]8[C@@H]([C@H]([C@@H]([C@H](O8)CO[C@H]9[C@@H]([C@H]([C@@H](CO9)O)O)O)O)O)O)O)O)O)C	Ginseng Radix	101105174
115	NEG	17.2323	[M+FA-H]-	1387.67	1387.68	-0.368948	1341.6697, 131.0327, 191.0546, 1209.6287, 455.1413	86.2	91.0505	74.125	120866	C63H106O30	Notoginsenoside Q	Prenol lipids	Terpene glycosides	CC(=CCC[C@@](C)([C@H]1CC[C@@]2([C@@H]1[C@@H](C[C@H]3[C@]2(CC[C@@H]4[C@@]3(CC[C@@H](C4(C)C)O[C@H]5[C@@H]([C@H]([C@@H]([C@H](O5)CO)O)O)O[C@H]6[C@@H]([C@H]([C@@H]([C@H](O6)CO)O)O)O[C@H]7[C@@H]([C@H]([C@@H](CO7)O)O)O)C)C)O)C)O[C@H]8[C@@H]([C@H]([C@@H]([C@H](O8)CO[C@H]9[C@@H]([C@H]([C@@H](CO9)O[C@H]1[C@@H]([C@H]([C@@H](CO1)O)O)O)O)O)O)O)O)C	Ginseng Radix	21674164
116	NEG	17.3595	[M+FA-H]-	845.491	845.49	0.57029	799.4856, 101.0218, 71.0111, 59.0112, 113.0219, 89.0218, 475.3793	89.2	98.9768	87.125	4.73199e+06	C42H72O14	Ginsenoside Rf	Prenol lipids	Terpene glycosides	CC(=CCC[C@@](C)([C@H]1CC[C@@]2([C@@H]1[C@@H](C[C@H]3[C@]2(C[C@@H]([C@@H]4[C@@]3(CC[C@@H](C4(C)C)O)C)O[C@H]5[C@@H]([C@H]([C@@H]([C@H](O5)CO)O)O)O[C@H]6[C@@H]([C@H]([C@@H]([C@H](O6)CO)O)O)O)C)O)C)O)C	Ginseng Radix,Poria	441922
117	POS	17.436	[M+H]+	273.075	273.076	-2.76443	273.0751, 258.0517, 229.0491, 105.0340	64.5	96.9387	81.5	164243	C15H12O5	Dihydrobaicalein	Flavonoids	Flavans	C1C(OC2=C(C1=O)C(=C(C(=C2)O)O)O)C3=CC=CC=C3	Polygalae Radix	9816931
118	POS	17.5453	[M+H]+	1211.64	1211.64	-1.43002	85.0293, 97.0291, 145.0493, 127.0390, 325.1121, 115.0393, 457.1547	89.7	96.8913	82.75	2.16051e+06	C58H98O26	Notoginsenoside FP2	Prenol lipids	Terpene glycosides	CC(=CCC[C@@](C)([C@H]1CC[C@@]2([C@@H]1[C@@H](C[C@H]3[C@]2(CC[C@@H]4[C@@]3(CC[C@@H](C4(C)C)O[C@H]5[C@@H]([C@H]([C@@H]([C@H](O5)CO)O)O)O[C@H]6[C@@H]([C@H]([C@@H]([C@H](O6)CO)O)O)O[C@H]7[C@@H]([C@H]([C@@H](CO7)O)O)O)C)C)O)C)O[C@H]8[C@@H]([C@H]([C@@H]([C@H](O8)CO[C@H]9[C@@H]([C@H]([C@@H](O9)CO)O)O)O)O)O)C	Ginseng Radix	101838198
119	NEG	17.5476	[M+FA-H]-	1255.63	1255.63	-0.659434	1209.6251, 131.0325, 191.0543, 89.0216, 101.0218, 113.0218, 323.0982	77.3	97.6748	89.875	2.18284e+06	C58H98O26	Ginsenoside-Ra1	Prenol lipids	Triterpenoids	CC(=CCC[C@@](C)([C@H]1CC[C@@]2([C@@H]1[C@@H](C[C@H]3[C@]2(CC[C@@H]4[C@@]3(CC[C@@H](C4(C)C)O[C@H]5[C@@H]([C@H]([C@@H]([C@H](O5)CO)O)O)O[C@H]6[C@@H]([C@H]([C@@H]([C@H](O6)CO)O)O)O)C)C)O)C)O[C@H]7[C@@H]([C@H]([C@@H]([C@H](O7)CO[C@H]8[C@@H]([C@H]([C@H](CO8)O[C@H]9[C@@H]([C@H]([C@@H](CO9)O)O)O)O)O)O)O)O)C	Ginseng Radix	100941542
120	POS	17.568	[M+H]+	303.085	303.086	-2.72869	303.0859, 273.0388, 288.0622, 245.0439	52.3	97.2832	67.375	1.7233e+06	C16H14O6	5,7,4'-Trihydroxy-6-methoxyflavanone	Flavonoids	O-methylated flavonoids	COC1=C(C2=C(C=C1O)OC(CC2=O)C3=CC=C(C=C3)O)O	Acori Tatarinowii Rhizoma	5322074
121	NEG	17.6013	[M+FA-H]-	1285.64	1285.64	-1.01552	1239.6377, 101.0218, 1077.5831, 131.0326	87.6	97.2726	88.25	1.63283e+06	C59H100O27	Chikusetsusaponin VI	Prenol lipids	Triterpenoids	CC(=CCCC(C)(C1CCC2(C1C(CC3C2(CCC4C3(CCC(C4(C)C)OC5C(C(C(C(O5)COC6C(C(C(CO6)O)O)O)O)O)OC7C(C(C(C(O7)CO)O)O)O)C)C)O)C)OC8C(C(C(C(O8)COC9C(C(C(C(O9)CO)O)O)O)O)O)O)C	Ginseng Radix	131750987
122	POS	17.6336	[M+Na]+	499.304	499.303	2.93023	499.3048, 453.2994, 119.0858, 161.1322, 95.0862, 187.1478, 107.0860	55.7	94.7379	82.75	466306	C28H44O6	Polyporusterone C	Steroids and steroid derivatives	Cholestane steroids	CC(C)C(C)C1[C@@H](O1)[C@@](C)([C@H]2CC[C@@]3([C@@]2(CC[C@H]4C3=CC(=O)[C@H]5[C@@]4(C[C@@H]([C@@H](C5)O)O)C)C)O)O	Poria	44449966
123	POS	17.6336	[M+H-H2O]+	929.545	929.547	-2.27471	85.0294, 325.1122, 145.0493, 127.0390, 97.0291, 109.1017, 95.0863	73.8	97.4531	76.75	2.40594e+06	C48H82O18	11-Dehydroxymogroside III	Steroids and steroid derivatives	Steroidal glycosides	C[C@H](CC[C@H](C(C)(C)O)O[C@H]1[C@@H]([C@H]([C@@H]([C@H](O1)CO[C@H]2[C@@H]([C@H]([C@@H]([C@H](O2)CO)O)O)O)O)O)O)[C@H]3CC[C@@]4([C@@]3(CC[C@@]5([C@H]4CC=C6C5CC[C@@H](C6(C)C)O[C@H]7[C@@H]([C@H]([C@@H]([C@H](O7)CO)O)O)O)C)C)C	Ginseng Radix	137955119
124	NEG	17.6416	[M+FA-H]-	815.48	815.48	0.390731	769.4751, 71.0112, 101.0218, 59.0112, 161.0436, 113.0219, 475.3790	88.8	99.2107	87.25	780160	C41H70O13	Notoginsenoside R2	Prenol lipids	Triterpenoids	CC(=CCCC(C)(C1CCC2(C1C(CC3C2(CC(C4C3(CCC(C4(C)C)O)C)OC5C(C(C(C(O5)CO)O)O)OC6C(C(C(CO6)O)O)O)C)O)C)O)C	Ginseng Radix	21599925
125	POS	17.6522	[M+H-H2O]+	235.169	235.169	-2.50832	235.1688, 93.0707, 107.0862, 79.0553, 121.1015, 81.0709, 95.0864	78.1	96.4688	72.75	147313	C15H24O3	Nardosinonediol	Prenol lipids	Sesquiterpenoids	C[C@@H]1CCC=C2[C@]1(C([C@@H](CC2=O)O)C(C)(C)O)C	Poria cum Radix Pini	134715257
126	POS	17.695	[M+H]+	271.059	271.06	-2.7708	271.0595, 123.0079, 253.0491, 103.0549	71	96.9819	83.875	281855	C15H10O5	Baicalein	Flavonoids	Flavones	C1=CC=C(C=C1)C2=CC(=O)C3=C(O2)C=C(C(=C3O)O)O	Polygalae Radix	5281605
127	POS	17.7623	[M+H]+	361.091	361.092	-3.0626	361.0911, 303.0490, 346.0677, 331.0436	97.3	95.4677	88.75	147458	C18H16O8	Irigenin	Isoflavonoids	O-methylated isoflavonoids	COC1=CC(=CC(=C1OC)O)C2=COC3=C(C2=O)C(=C(C(=C3)O)OC)O	Acori Tatarinowii Rhizoma	5464170
128	NEG	17.7742	[M+FA-H]-	1255.63	1255.63	-1.15521	1210.6281, 131.0335, 101.0219, 1209.6304, 89.0218, 149.0432, 113.0220	81.3	94.0807	89.375	2.98268e+06	C58H98O26	Ginsenoside-Ra2	Prenol lipids	Triterpenoids	CC(=CCC[C@@](C)([C@H]1CC[C@@]2([C@@H]1[C@@H](C[C@H]3[C@]2(CC[C@@H]4[C@@]3(CC[C@@H](C4(C)C)O[C@H]5[C@@H]([C@H]([C@@H]([C@H](O5)CO)O)O)O[C@H]6[C@@H]([C@H]([C@@H]([C@H](O6)CO)O)O)O)C)C)O)C)O[C@H]7[C@@H]([C@H]([C@@H]([C@H](O7)CO[C@H]8[C@@H]([C@H]([C@@H](O8)CO)O)O[C@H]9[C@@H]([C@H]([C@@H](CO9)O)O)O)O)O)O)C	Ginseng Radix	100941543
129	POS	17.8047	[M+H-H2O]+	663.372	663.374	-2.17485	663.3734, 85.0293, 501.3205, 455.3152, 437.3043, 119.0858, 483.3108	99.4	97.645	94.375	1.22884e+06	C36H56O12	Tenuifolin	Prenol lipids	Terpene glycosides	C[C@@]12CC[C@@H]3[C@@]([C@H]1CC=C4[C@]2(CC[C@@]5([C@H]4CC(CC5)(C)C)C(=O)O)CO)(C[C@@H]([C@@H]([C@@]3(C)C(=O)O)O[C@H]6[C@@H]([C@H]([C@@H]([C@H](O6)CO)O)O)O)O)C	Polygalae Radix	21588226
130	POS	17.826	[M+H]+	1079.6	1079.6	-2.30364	85.0293, 145.0492, 325.1120, 97.0290, 127.0390, 109.1015, 407.3663	72.4	95.8509	82	5.16486e+06	C53H90O22	Ginsenoside Rc	Prenol lipids	Terpene glycosides	CC(=CCC[C@@](C)([C@H]1CC[C@@]2([C@@H]1[C@@H](C[C@H]3[C@]2(CC[C@@H]4[C@@]3(CC[C@@H](C4(C)C)O[C@H]5[C@@H]([C@H]([C@@H]([C@H](O5)CO)O)O)O[C@H]6[C@@H]([C@H]([C@@H]([C@H](O6)CO)O)O)O)C)C)O)C)O[C@H]7[C@@H]([C@H]([C@@H]([C@H](O7)CO[C@H]8[C@@H]([C@H]([C@@H](O8)CO)O)O)O)O)O)C	Ginseng Radix,Poria	12855889
131	NEG	17.8715	[M+FA-H]-	829.496	829.495	0.663076	783.4911, 59.0112, 101.0218, 71.0112, 475.3792, 85.0268, 829.4981	95.9	99.4399	90	1.31229e+06	C42H72O13	Ginsenoside Rg2	Prenol lipids	Terpene glycosides	C[C@H]1[C@@H]([C@H]([C@H]([C@@H](O1)O[C@@H]2[C@H]([C@@H]([C@H](O[C@H]2O[C@H]3C[C@@]4([C@H](C[C@H]([C@H]5[C@]4(CC[C@@H]5[C@](C)(CCC=C(C)C)O)C)O)[C@@]6([C@@H]3C([C@H](CC6)O)(C)C)C)C)CO)O)O)O)O)O	Ginseng Radix	21599924
132	NEG	17.8821	[M-H]-	955.491	955.491	-0.275701	955.4952, 190.5876, 216.6640	83.2	93.6724	74.875	2.81505e+06	C48H76O19	ginsenoside-r0	Prenol lipids	Terpene glycosides	C[C@]12CC[C@@H](C([C@@H]1CC[C@@]3([C@@H]2CC=C4[C@]3(CC[C@@]5([C@H]4CC(CC5)(C)C)C(=O)O[C@H]6[C@@H]([C@H]([C@@H]([C@H](O6)CO)O)O)O)C)C)(C)C)O[C@H]7[C@@H]([C@H]([C@@H]([C@H](O7)C(=O)O)O)O)O[C@H]8[C@@H]([C@H]([C@@H]([C@H](O8)CO)O)O)O	Ginseng Radix	11815492
133	NEG	17.9059	[M-H]-	1163.59	1163.59	-0.122588	1119.5957, 131.0327, 101.0218, 89.0217, 113.0219, 191.0545, 85.0268	97.3	98.1219	81.375	542199	C56H92O25	Malonylginsenoside Rb2	-	-	CC(=CCC[C@@](C)(C1CCC2(C1C(CC3[C@]2(CCC4[C@@]3(CCC(C4(C)C)O[C@H]5[C@@H]([C@H]([C@@H]([C@H](O5)CO)O)O)O[C@H]6[C@@H]([C@H]([C@@H]([C@H](O6)COC(=O)CC(=O)O)O)O)O)C)C)O)C)O[C@H]7[C@@H]([C@H]([C@@H]([C@H](O7)CO[C@H]8[C@@H]([C@H]([C@@H](CO8)O)O)O)O)O)O)C	Ginseng Radix	11968723
134	POS	18.0001	[M+H]+	1079.6	1079.6	-2.43965	85.0293, 97.0291, 145.0492, 295.1017, 127.0390, 325.1120, 425.3764	57.4	96.0314	78.125	5.88441e+06	C53H90O22	Ginsenoside Rb2	Prenol lipids	Terpene glycosides	CC(=CCC[C@@](C)([C@H]1CC[C@@]2([C@@H]1[C@@H](C[C@H]3[C@]2(CC[C@@H]4[C@@]3(CC[C@@H](C4(C)C)O[C@H]5[C@@H]([C@H]([C@@H]([C@H](O5)CO)O)O)O[C@H]6[C@@H]([C@H]([C@@H]([C@H](O6)CO)O)O)O)C)C)O)C)O[C@H]7[C@@H]([C@H]([C@@H]([C@H](O7)CO[C@H]8[C@@H]([C@H]([C@H](CO8)O)O)O)O)O)O)C	Ginseng Radix,Poria	6917976
135	NEG	18.1327	[M-H]-	243.066	243.066	-3.11921	243.0656, 65.0006, 227.0337, 97.0268, 228.0407, 165.0174	65.7	98.1286	73.125	90668.9	C14H12O4	Cearoin	Benzene and substituted derivatives	Benzophenones	COC1=C(C=C(C(=C1)O)C(=O)C2=CC=CC=C2)O	Polygalae Radix	3938139
136	POS	18.4392	[M+H]+	373.164	373.165	-2.28181	137.0596, 151.0753, 355.1537, 373.1644	84.5	95.3807	94	122602	C21H24O6	Arctigenin	Furanoid lignans	Tetrahydrofuran lignans	COC1=C(C=C(C=C1)C[C@H]2COC(=O)[C@@H]2CC3=CC(=C(C=C3)O)OC)OC	-	64981
137	NEG	18.4725	[M+FA-H]-	991.548	991.548	-0.027943	945.5428, 71.0111, 101.0218, 89.0217, 113.0219, 991.5494, 161.0435	76.2	98.7176	82.875	2.49973e+06	C48H82O18	Ginsenoside Rd	Prenol lipids	Terpene glycosides	CC(=CCC[C@@](C)([C@H]1CC[C@@]2([C@@H]1[C@@H](C[C@H]3[C@]2(CC[C@@H]4[C@@]3(CC[C@@H](C4(C)C)O[C@H]5[C@@H]([C@H]([C@@H]([C@H](O5)CO)O)O)O[C@H]6[C@@H]([C@H]([C@@H]([C@H](O6)CO)O)O)O)C)C)O)C)O[C@H]7[C@@H]([C@H]([C@@H]([C@H](O7)CO)O)O)O)C	Ginseng Radix,Poria	11679800
138	NEG	18.5554	[M+FA-H]-	1165.6	1165.6	0.0935528	1119.5958, 89.0218, 101.0221, 149.0434, 131.0325, 113.0217, 191.0548	90.1	97.9951	75.5	123107	C55H92O23	Pseudoginsenoside F8	Steroids and steroid derivatives	Steroidal glycosides	CC(=CCC[C@@](C)([C@@]12CCC[C@@]1([C@]3(CC[C@H]4[C@]([C@@H]3C[C@@H]2O)(CC[C@H](C4(C)C)O[C@@H]5[C@H]([C@H]([C@H]([C@@H](O5)COC(=O)C)O)O)O[C@H]6[C@H]([C@@H]([C@H]([C@H](O6)CO)O)O)O)C)C)C)O[C@@H]7[C@H]([C@@H]([C@H]([C@H](O7)CO[C@H]8[C@@H]([C@@H]([C@@H](CO8)O)O)O)O)O)O)C	Ginseng Radix	154497295
139	POS	18.6793	[M+H]+	331.08	331.081	-3.02695	331.0805, 298.0466, 273.0388, 316.0574, 242.0567	79.5	95.7726	75.625	189974	C17H14O7	Aurantio-obtusifolin	Anthracenes	Anthraquinones	CC1=CC2=C(C(=C1O)OC)C(=O)C3=C(C(=C(C=C3C2=O)O)OC)O	-	155011
140	NEG	18.7907	[M+FA-H]-	991.549	991.548	0.263383	89.0218, 71.0112, 101.0218, 945.5424, 179.0544, 119.0325, 991.5476	85.8	98.7361	91	250469	C48H82O18	Notoginsenoside K	Prenol lipids	Triterpenoids	CC(=CCC[C@@](C)([C@H]1CC[C@@]2([C@@H]1[C@@H](C[C@H]3[C@]2(CC[C@@H]4[C@@]3(CC[C@@H](C4(C)C)O[C@H]5[C@@H]([C@H]([C@@H]([C@H](O5)CO[C@H]6[C@@H]([C@H]([C@@H]([C@H](O6)CO)O)O)O)O)O)O)C)C)O)C)O[C@H]7[C@@H]([C@H]([C@@H]([C@H](O7)CO)O)O)O)C	Ginseng Radix	10605887
141	POS	18.983	[M+H]+	943.524	943.526	-2.2261	943.5231, 85.0294, 95.0863, 423.3611, 141.0180, 441.3722, 109.1016	99.6	94.9239	89.875	254668	C48H78O18	Soyasaponin Bb	Prenol lipids	Terpene glycosides	C[C@H]1[C@@H]([C@H]([C@H]([C@@H](O1)O[C@@H]2[C@H]([C@H]([C@H](O[C@H]2O[C@@H]3[C@H]([C@@H]([C@H](O[C@H]3O[C@H]4CC[C@]5([C@H]([C@@]4(C)CO)CC[C@@]6([C@@H]5CC=C7[C@]6(CC[C@@]8([C@H]7CC(C[C@H]8O)(C)C)C)C)C)C)C(=O)O)O)O)CO)O)O)O)O)O	-	122097
142	POS	19.1809	[M+H]+	345.096	345.097	-2.60256	345.0962, 330.0725, 287.0544, 315.0492	74.3	95.7924	72.75	67584.4	C18H16O7	Eupatilin	Flavonoids	O-methylated flavonoids	COC1=C(C=C(C=C1)C2=CC(=O)C3=C(O2)C=C(C(=C3O)OC)O)OC	Acori Tatarinowii Rhizoma,Polygalae Radix	5273755
143	POS	19.2039	[M+H]+	387.106	387.107	-3.06007	387.1067, 357.0595, 329.0645, 372.0825	88.7	96.0259	93.5	1.00061e+06	C20H18O8	Irisflorentin	Isoflavonoids	O-methylated isoflavonoids	COC1=CC(=CC(=C1OC)OC)C2=COC3=CC4=C(C(=C3C2=O)OC)OCO4	-	170569
144	POS	19.2484	[M+H]+	359.075	359.076	-2.84305	359.0753, 270.0515, 256.0361, 326.0411	85.6	95.7664	82	163848	C18H14O8	Dichotomitin	Isoflavonoids	O-methylated isoflavonoids	COC1=CC(=CC(=C1OC)O)C2=COC3=CC4=C(C(=C3C2=O)O)OCO4	-	5316653
145	POS	19.2927	[M+H]+	257.08	257.081	-3.13164	257.0802, 242.0566, 241.0489, 227.0335	57.5	97.8188	79.125	4.31117e+06	C15H12O4	5,7-dihydroxyflavanone	Flavonoids	Flavans	C1C(OC2=CC(=CC(=C2C1=O)O)O)C3=CC=CC=C3	Polygalae Radix	238782
146	POS	19.4497	[M+H]+	375.107	375.107	-2.40166	375.1068, 317.0650, 299.0543, 342.0723	92.6	95.8734	93.625	430184	C19H18O8	Chrysosplenetin B	Flavonoids	O-methylated flavonoids	COC1=C(C=CC(=C1)C2=C(C(=O)C3=C(C(=C(C=C3O2)OC)OC)O)OC)O	Polygalae Radix	5281608
147	POS	19.5163	[M+H-H2O]+	399.18	399.18	-1.64318	328.1300, 399.1794, 86.0610, 381.1693, 151.0754, 231.1004, 181.0860	79.8	95.4974	87.625	73916.9	C23H28O7	Magnolin	Furanoid lignans	-	COC1=C(C=C(C=C1)[C@@H]2[C@H]3CO[C@@H]([C@H]3CO2)C4=CC(=C(C(=C4)OC)OC)OC)OC	Acori Tatarinowii Rhizoma	169234
148	POS	19.5605	[M+H]+	343.117	343.118	-2.1042	343.1169, 313.0701, 291.1948, 309.2052, 299.0909, 282.0879	81.7	96.2061	75.5	104205	C19H18O6	Scutellarein tetramethyl ether	Flavonoids	O-methylated flavonoids	COC1=CC=C(C=C1)C2=CC(=O)C3=C(C(=C(C=C3O2)OC)OC)OC	-	96118
149	POS	19.5605	[M+H]+	403.138	403.139	-1.81991	403.1383, 373.0912, 388.1144, 183.0287	85.9	95.9895	86.625	739281	C21H22O8	Nobiletin	Flavonoids	O-methylated flavonoids	COC1=C(C=C(C=C1)C2=CC(=O)C3=C(O2)C(=C(C(=C3OC)OC)OC)OC)OC	-	72344
150	POS	19.5825	[M+H]+	285.075	285.076	-2.33795	285.0750, 270.0517, 168.0052, 186.0159	97.3	97.6373	91.625	133361	C16H12O5	Oroxylin A	Flavonoids	O-methylated flavonoids	COC1=C(C2=C(C=C1O)OC(=CC2=O)C3=CC=CC=C3)O	Polygalae Radix	5320315
151	NEG	19.7319	[M+FA-H]-	811.486	811.485	0.752473	59.0112, 71.0112, 101.0218, 765.4790, 85.0267, 113.0221, 73.0268	86.7	98.8659	87	213083	C42H70O12	Ginsenoside Rg6	Prenol lipids	Triterpenoids	CC1C(C(C(C(O1)OC2C(C(C(OC2OC3CC4(C(CC(C5C4(CCC5C(=C)CCC=C(C)C)C)O)C6(C3C(C(CC6)O)(C)C)C)C)CO)O)O)O)O)O	Ginseng Radix	91895489
152	POS	19.7609	[M+H]+	209.117	209.117	-1.70101	209.1170, 181.0857, 194.0936, 178.0986, 167.0701, 168.0780, 163.0749	83.1	98.3646	76	97994.9	C12H16O3	β-Asarone	Phenol ethers	Anisoles	C/C=C\C1=CC(=C(C=C1OC)OC)OC	Acori Tatarinowii Rhizoma	5281758
153	NEG	19.8028	[M-H]-	499.306	499.307	-0.133797	499.3034, 427.2845, 73.0267, 71.0109	52	94.072	84.375	211026	C30H44O6	poricoic acid E	Prenol lipids	Triterpenoids	CC(=C)[C@@H]1CC=C2C(=CC[C@]3([C@]2(C[C@H]([C@@H]3C(CC/C=C(/C)\CO)C(=O)O)O)C)C)[C@@]1(C)CCC(=O)O	Poria cum Radix Pini	139584539
154	NEG	19.8028	[M-H]-	293.176	293.176	-0.0475649	221.1535, 236.1046, 220.1459, 293.1755	51.9	97.5445	66.75	54844.5	C17H26O4	1beta,6alpha-Dihydroxycostic acid ethyl ester	Prenol lipids	Sesquiterpenoids	CCOC(=O)C(=C)[C@@H]1CC[C@]2([C@@H](CCC(=C)[C@@H]2[C@H]1O)O)C	Ginseng Radix,Poria	10924365
155	POS	19.8948	[M+H]+	271.096	271.096	-2.07526	271.0959, 69.0711, 211.0751, 228.0405	89	96.0949	86.125	43720.9	C16H14O4	Alloimperatorin	Coumarins and derivatives	Furanocoumarins	CC(=CCC1=C2C=CC(=O)OC2=C(C3=C1C=CO3)O)C	Acori Tatarinowii Rhizoma	69502
156	NEG	19.9292	[M-H]-	313.072	313.072	-0.293196	313.0719, 283.0246, 298.0480, 255.0296, 311.2228	79.7	96.9211	77.625	545103	C17H14O6	Velutin	Flavonoids	O-methylated flavonoids	COC1=CC(=C2C(=C1)OC(=CC2=O)C3=CC(=C(C=C3)O)OC)O	Acori Tatarinowii Rhizoma	5464381
157	NEG	19.9809	[M+FA-H]-	829.496	829.495	0.808199	829.4969, 71.0112, 59.0112, 101.0218, 89.0215, 113.0221	78.9	97.6432	84.5	162878	C42H72O13	Ginsenoside F2	Prenol lipids	Terpene glycosides	CC(=CCC[C@@](C)([C@H]1CC[C@@]2([C@@H]1[C@@H](C[C@H]3[C@]2(CC[C@@H]4[C@@]3(CC[C@@H](C4(C)C)O[C@H]5[C@@H]([C@H]([C@@H]([C@H](O5)CO)O)O)O)C)C)O)C)O[C@H]6[C@@H]([C@H]([C@@H]([C@H](O6)CO)O)O)O)C	Ginseng Radix	9918692
158	POS	20.0063	[M+H]+	489.357	489.357	-1.37173	489.3565, 471.3468, 121.1014, 119.0858, 147.1167, 145.1010, 159.1168	78.9	94.8296	84	109809	C30H48O5	Aescigenin	Prenol lipids	Triterpenoids	C[C@]12CC[C@@H]([C@]([C@@H]1CC[C@@]3([C@@H]2CC=C4[C@]3(C[C@@H]5[C@@]6([C@H]4CC([C@@H]([C@@H]6O)O5)(C)C)CO)C)C)(C)CO)O	Ginseng Radix	15558431
159	POS	20.0284	[M+H]+	433.149	433.149	-1.56812	433.1485, 403.1014, 418.1250, 345.0596	96	95.7047	90.5	168510	C22H24O9	3,5,6,7,8,3',4'-Heptamethoxyflavone	Flavonoids	O-methylated flavonoids	COC1=C(C=C(C=C1)C2=C(C(=O)C3=C(O2)C(=C(C(=C3OC)OC)OC)OC)OC)OC	-	150893
160	POS	20.0734	[M+NH4]+	450.248	450.249	-1.66752	415.2107, 384.1921, 433.2200, 449.3048, 346.1406, 369.1699, 183.1163	66.8	95.1679	80.875	113484	C24H32O7	Schisandrol A	Tannins	Hydrolyzable tannins	CC1CC2=CC(=C(C(=C2C3=C(C(=C(C=C3CC1(C)O)OC)OC)OC)OC)OC)OC	-	23915
161	POS	20.0954	[M+H-2H2O]+	483.31	483.31	-0.770218	107.0859, 95.0863, 81.0707, 183.1165, 223.1478, 55.0557, 121.1015	52.1	94.1412	65.375	272758	C30H46O7	beaumontoside	Steroids and steroid derivatives	Steroid lactones	C[C@H]1[C@@H]([C@H](C[C@@H](O1)O[C@H]2CC[C@]3([C@@H](C2)CC[C@@H]4[C@@H]3CC[C@]5([C@@]4(CC[C@@H]5C6=CC(=O)OC6)O)C)C)OC)O	Poria cum Radix Pini	45266905
162	POS	20.2292	[M+H]+	373.127	373.128	-2.0231	373.1274, 343.0806, 358.1039, 300.0619	96.4	96.0228	92.5	326553	C20H20O7	Tangeretin	Flavonoids	O-methylated flavonoids	COC1=CC=C(C=C1)C2=CC(=O)C3=C(O2)C(=C(C(=C3OC)OC)OC)OC	-	68077
163	POS	20.296	[M+H]+	259.096	259.096	-1.81971	181.0492, 105.0340, 259.0960, 95.0499	69.8	97.6765	68.875	835034	C15H14O4	Benzyl 2-hydroxy-6-methoxybenzoate	Benzene and substituted derivatives	Benzoic acids and derivatives	COC1=CC=CC(=C1C(=O)OCC2=CC=CC=C2)O	Polygalae Radix	6430728
164	POS	20.3848	[M+H]+	545.347	545.347	-1.14264	545.3470, 527.3368, 509.3255, 481.3307, 395.2581, 107.0861, 121.1015	76.5	96.9654	71	279908	C32H48O7	26-Hydroxyporicoic acid DM	Prenol lipids	Triterpenoids	CC(=C)[C@@H]1CC=C2C(=CC[C@]3([C@]2(C[C@H]([C@@H]3C(CCC(=C)C(C)(CO)O)C(=O)O)O)C)C)[C@@]1(C)CCC(=O)OC	Poria cum Radix Pini,Poria	44556810
165	NEG	20.4284	[M+FA-H]-	829.496	829.495	1.19318	783.4909, 71.0112, 101.0219, 59.0112, 113.0220, 85.0268, 161.0437	94.1	99.238	92.25	676978	C42H72O13	Ginsenoside Rg3	Prenol lipids	Terpene glycosides	CC(=CCC[C@@](C)([C@H]1CC[C@@]2([C@@H]1[C@@H](C[C@H]3[C@]2(CC[C@@H]4[C@@]3(CC[C@@H](C4(C)C)O[C@H]5[C@@H]([C@H]([C@@H]([C@H](O5)CO)O)O)O[C@H]6[C@@H]([C@H]([C@@H]([C@H](O6)CO)O)O)O)C)C)O)C)O)C	Ginseng Radix	9918693
166	POS	20.4737	[M+H]+	209.117	209.117	-1.82472	209.1167, 181.0858, 194.0937, 137.0595, 178.0985, 128.9508, 169.9769	78.1	97.6415	76.75	23650.6	C12H16O3	alpha-Asarone	Phenol ethers	Anisoles	C/C=C/C1=CC(=C(C=C1OC)OC)OC	Acori Tatarinowii Rhizoma	636822
167	POS	20.4737	[M+H-H2O]+	485.326	485.326	-1.00476	467.3130, 95.0863, 93.0706, 81.0709, 449.3039, 121.1016, 119.0859	65.9	94.5708	67.125	266695	C30H46O6	Ganolucidic acid B	Prenol lipids	Triterpenoids	C[C@H](CC(=O)CC(C)C(=O)O)[C@H]1C[C@@H]([C@@]2([C@@]1(CC(=O)C3=C2CC[C@@H]4[C@@]3(CC[C@@H](C4(C)C)O)C)C)C)O	Poria cum Radix Pini,Poria	20055994
168	POS	20.5189	[M+H]+	515.336	515.337	-0.901913	515.3386, 497.3297, 107.0861, 55.0557, 119.0859, 105.0706, 479.3165	81.5	92.6027	77.625	378409	C31H46O6	poricoic acid D	Prenol lipids	Triterpenoids	CC(=C)[C@@H]1CC=C2C(=CC[C@]3([C@]2(C[C@H]([C@@H]3C(CCC(=C)C(C)(C)O)C(=O)O)O)C)C)[C@@]1(C)CCC(=O)O	Poria cum Radix Pini,Poria	44424827
169	POS	20.5401	[M+H]+	489.357	489.357	-1.6137	471.3464, 173.1323, 453.3359, 121.1015, 119.0858, 159.1166, 107.0861	64.5	97.3203	85.125	1.60169e+06	C30H48O5	Hydroxypomolic acid	Prenol lipids	Triterpenoids	C[C@@H]1CC[C@@]2(CC[C@@]3(C(=CC[C@H]4[C@]3(CC[C@@H]5[C@@]4(C[C@@H]([C@@H](C5(C)C)O)O)C)C)[C@@H]2[C@]1(C)O)C)C(=O)O	Poria cum Radix Pini,Poria	490364
170	POS	20.5401	[M+H]+	445.211	445.212	-1.55545	105.0340, 194.1174, 117.0701, 224.1066, 91.0550, 134.0964	72.4	94.5696	89.375	606257	C27H28N2O4	Asperglaucide	Carboxylic acids and derivatives	Amino acids, peptides, and analogues	CC(=O)OC[C@H](CC1=CC=CC=C1)NC(=O)[C@H](CC2=CC=CC=C2)NC(=O)C3=CC=CC=C3	Acori Tatarinowii Rhizoma,Poria cum Radix Pini,Poria,Polygalae Radix	10026486
171	NEG	20.6297	[M-H]-	445.296	445.296	-0.481972	445.2956, 401.3066, 383.2954, 319.2177	52.1	98.5342	65.5	100407	C27H42O5	mexogenin	Prenol lipids	Triterpenoids	C[C@@H]1CC[C@@]2([C@H]([C@H]3[C@@H](O2)C[C@@H]4[C@@]3(C(=O)C[C@H]5[C@H]4CC[C@H]6[C@@]5(C[C@@H]([C@@H](C6)O)O)C)C)C)OC1	Poria cum Radix Pini	10575379
172	POS	20.6298	[M+H]+	389.122	389.123	-1.98482	389.1225, 331.0805, 313.0699, 356.0883	89.3	94.912	90.625	98912.6	C20H20O8	Artemetin	Flavonoids	O-methylated flavonoids	COC1=C(C=C(C=C1)C2=C(C(=O)C3=C(C(=C(C=C3O2)OC)OC)O)OC)OC	-	5320351
173	POS	20.7408	[M+H]+	515.336	515.337	-0.742326	497.3264, 515.3340, 81.0708, 107.0863, 341.2107, 119.0860, 93.0707	86.4	92.6915	86.375	292746	C31H46O6	poricoic acid F	Prenol lipids	Triterpenoids	CC(C)C(=C)CC[C@H]([C@H]1[C@@H](C[C@@]2([C@@]1(CC=C3C2=CC[C@H]([C@]3(C)CCC(=O)O)C(=C)CO)C)C)O)C(=O)O	Poria cum Radix Pini	101928114
174	POS	20.7841	[M+H]+	299.091	299.091	-2.5984	299.0908, 238.0620, 266.0569, 284.0674	95.5	97.0541	91.5	283002	C17H14O5	5-Hydroxy-6,7-dimethoxylflavone	Flavonoids	O-methylated flavonoids	COC1=C(C(=C2C(=C1)OC(=CC2=O)C3=CC=CC=C3)O)OC	-	471722
175	POS	20.9397	[M+H]+	501.357	501.357	-0.988437	483.3509, 121.1012, 311.2355, 501.3526, 95.0863, 485.3264, 145.1008	90.4	92.4813	79.875	204691	C31H48O5	29-hydroxydehydrotumulosic acid	Steroids and steroid derivatives	Bile acids, alcohols and derivatives	CC(C)C(=C)CC[C@H]([C@H]1[C@@H](C[C@@]2([C@@]1(CC=C3C2=CC[C@@H]4[C@@]3(CC[C@@H]([C@]4(C)CO)O)C)C)C)O)C(=O)O	Poria cum Radix Pini	56838283
176	POS	21.075	[M+H]+	299.091	299.091	-1.80662	299.0907, 255.0647, 283.0596, 284.0661	95.6	97.1766	89.125	59269.8	C17H14O5	5-Hydroxy-7,8-dimethoxyflavone	Flavonoids	O-methylated flavonoids	COC1=C(C2=C(C(=C1)O)C(=O)C=C(O2)C3=CC=CC=C3)OC	-	188316
177	NEG	21.2045	[M-H]-	483.312	483.312	-0.191869	483.3119, 85.0632, 385.2394, 367.2286	64.8	96.308	86.375	193157	C30H44O5	Picfeltarraegenin I	Steroids and steroid derivatives	Cucurbitacins	CC(C)C1=CC(=O)[C@@](O1)(C)[C@H]2[C@@H](C[C@@]3([C@@]2(CC(=O)[C@@]4([C@H]3CC=C5[C@H]4CC[C@H](C5(C)C)O)C)C)C)O	Poria cum Radix Pini,Poria	170836264
178	NEG	21.347	[M+FA-H]-	515.301	515.301	-0.85941	126.4094, 424.0556, 178.8804, 386.2352, 187.6979, 247.9481, 226.8232	81.8	99.0834	75.75	189726	C29H42O5	Ulmoidol	Prenol lipids	Triterpenoids	C[C@@H]1CC[C@]23CC[C@]4([C@@]5(CC[C@H]6C(=C)[C@H]([C@@H](C[C@@]6([C@H]5[C@H]7[C@@H]([C@@]4([C@@H]2[C@H]1C)OC3=O)O7)C)O)O)C)C	Polygalae Radix	15819326
179	NEG	21.3536	[M-H]-	285.207	285.207	-0.609155	285.2072, 223.2058, 267.1966, 224.9473	80.4	97.8648	74.875	260238	C16H30O4	Hexadecanedioic acid	Fatty Acyls	Fatty acids and conjugates	C(CCCCCCCC(=O)O)CCCCCCC(=O)O	Ginseng Radix,Acori Tatarinowii Rhizoma,Polygalae Radix	10459
180	POS	21.4371	[M+H]+	499.341	499.342	-0.785676	499.3466, 481.3318, 121.1011, 95.0857, 107.0859, 69.0711, 119.0859	87.5	91.217	81.875	192106	C31H46O5	29-Hydroxypolyporenic acid C	Steroids and steroid derivatives	Bile acids, alcohols and derivatives	CC(C)C(=C)CC[C@H]([C@H]1[C@@H](C[C@@]2([C@@]1(CC=C3C2=CC[C@@H]4[C@@]3(CCC(=O)[C@]4(C)CO)C)C)C)O)C(=O)O	Poria	139585448
181	POS	21.4816	[M+H]+	487.341	487.342	-1.01717	469.3309, 311.2362, 293.2257, 451.3198, 223.1478, 278.2015, 183.1168	80.8	96.3523	73	518763	C30H46O5	Alisol C	Prenol lipids	Triterpenoids	C[C@H](C[C@@H]([C@@H]1C(O1)(C)C)O)C2=C3C[C@@H]([C@H]4[C@]5(CCC(=O)C([C@@H]5CC[C@@]4([C@]3(CC2=O)C)C)(C)C)C)O	Poria	101306923
182	POS	21.7512	[M+Na]+	465.3	465.298	4.45419	465.2978, 93.0707, 447.2874, 119.0857, 95.0862, 187.1115, 107.0861	77.6	94.9985	71.5	65376.7	C28H42O4	Triptocalline A	Organooxygen compounds	Carbonyl compounds	C[C@@H]1C[C@@H]2[C@@](CC[C@]3([C@]2(CC[C@@]4([C@@H]3CCC5=C(C(=O)[C@H](C[C@H]54)O)C)C)C)C)([C@@H](C1=O)O)C	Poria cum Radix Pini	44559634
183	POS	21.7964	[M+H-H2O]+	511.341	511.342	-0.611304	80.0505, 109.1016, 157.1008, 493.3313, 133.1006, 173.1329, 119.0863	75	93.5835	71.125	52892.3	C32H48O6	23-Acetyl alisol C	Prenol lipids	Triterpenoids	C[C@H](C[C@@H]([C@@H]1C(O1)(C)C)OC(=O)C)C2=C3C[C@@H]([C@H]4[C@]5(CCC(=O)C([C@@H]5CC[C@@]4([C@]3(CC2=O)C)C)(C)C)C)O	-	14036813
184	POS	21.8417	[M+H-H2O]+	247.132	247.133	-1.83279	216.1142, 247.1326, 173.0960, 201.0907, 232.1090, 245.1172, 217.0860	51.4	96.6891	65.375	92830.9	C15H20O4	Pentyl ferulate	Cinnamic acids and derivatives	Hydroxycinnamic acids and derivatives	CCCCCOC(=O)/C=C/C1=CC(=C(C=C1)O)OC	Acori Tatarinowii Rhizoma	70697452
185	NEG	22.0433	[M+FA-H]-	811.485	811.485	0.513347	71.0112, 59.0112, 765.4842, 101.0219, 113.0219, 85.0269, 73.0269	97	98.4627	90.625	114823	C42H70O12	Ginsenoside Rg5	Prenol lipids	Terpene glycosides	CC(=CC/C=C(\C)/[C@H]1CC[C@@]2([C@@H]1[C@@H](C[C@H]3[C@]2(CC[C@@H]4[C@@]3(CC[C@@H](C4(C)C)O[C@H]5[C@@H]([C@H]([C@@H]([C@H](O5)CO)O)O)O[C@H]6[C@@H]([C@H]([C@@H]([C@H](O6)CO)O)O)O)C)C)O)C)C	Ginseng Radix	11550001
186	POS	22.0435	[M+H]+	485.325	485.326	-2.19561	467.3146, 449.3052, 107.0858, 95.0864, 325.2158, 485.3253, 119.0856	79.1	98.0187	92	6.41718e+06	C30H44O5	Poricoic acid B	Prenol lipids	Triterpenoids	CC(=CCCC([C@H]1[C@@H](C[C@@]2([C@@]1(CC=C3C2=CC[C@H]([C@]3(C)CCC(=O)O)C(=C)C)C)C)O)C(=O)O)C	Poria,Poria cum Radix Pini	3086648
187	POS	22.1109	[M+H-H2O]+	455.351	455.352	-1.07923	455.3514, 121.1014, 437.3417, 173.1324, 107.0861, 295.2412, 109.1017	78	94.9192	80.375	117547	C30H48O4	ganoderiol E	Prenol lipids	Triterpenoids	C[C@H](CCC=C(CO)CO)[C@H]1CC[C@@]2([C@@]1(CCC3=C2C(=O)C[C@@H]4[C@@]3(CC[C@@H](C4(C)C)O)C)C)C	Poria cum Radix Pini	15602281
188	POS	22.1336	[M+H]+	293.21	293.211	-2.57629	275.2003, 193.1223, 219.1741, 93.0707, 91.0551, 67.0555, 81.0710	54	97.2134	64.25	471138	C18H28O3	licanic acid	Fatty Acyls	Lineolic acids and derivatives	CCCC/C=C/C=C/C=C/CCCCC(=O)CCC(=O)O	Poria cum Radix Pini	5318988
189	POS	22.1788	[M+H-H2O]+	525.357	525.357	-0.672853	525.3572, 465.3358, 109.1017, 447.3260, 183.1168, 223.1476, 291.2099	72.5	97.9138	82.5	332797	C33H50O6	29-hydroxyDehydropachymic acid	Prenol lipids	Triterpenoids	CC(C)C(=C)CC[C@H]([C@H]1[C@@H](C[C@@]2([C@@]1(CC=C3C2=CC[C@@H]4[C@@]3(CC[C@@H]([C@]4(C)CO)OC(=O)C)C)C)C)O)C(=O)O	Poria cum Radix Pini	137355885
190	POS	22.2015	[M+H-H2O]+	543.368	543.368	-0.520934	543.3683, 525.3573, 121.1015, 109.1017, 107.0859, 507.3477, 95.0864	66.4	96.6919	88.5	119503	C33H52O7	Ajugasterone C 2,320,22-Diacetonide	Steroids and steroid derivatives	Cholestane steroids	CC(C)CC[C@@H]1[C@@](OC(O1)(C)C)(C)[C@H]2CC[C@@]3([C@@]2(C[C@H]([C@H]4C3=CC(=O)[C@H]5[C@@]4(C[C@H]6[C@@H](C5)OC(O6)(C)C)C)O)C)O	Poria cum Radix Pini,Poria	12044242
191	POS	22.4933	[M+H]+	485.362	485.363	-1.26947	467.3516, 311.2360, 293.2257, 145.1011, 485.3634, 223.1480, 449.3434	81.9	94.5751	88.125	411238	C31H48O4	Dehydrotumulosic acid	Steroids and steroid derivatives	Bile acids, alcohols and derivatives	CC(C)C(=C)CC[C@H]([C@H]1[C@@H](C[C@@]2([C@@]1(CC=C3C2=CC[C@@H]4[C@@]3(CC[C@@H](C4(C)C)O)C)C)C)O)C(=O)O	Poria,Poria cum Radix Pini	15225964
192	POS	22.5375	[M+H]+	499.341	499.342	-2.23858	481.3324, 325.2138, 499.3416, 463.3198, 307.2049, 223.1479, 209.1324	78.9	98.0532	87	6.44858e+06	C31H46O5	Poricoic acid A	Prenol lipids	Triterpenoids	CC(C)C(=C)CC[C@H]([C@H]1[C@@H](C[C@@]2([C@@]1(CC=C3C2=CC[C@H]([C@]3(C)CCC(=O)O)C(=C)C)C)C)O)C(=O)O	Poria,Poria cum Radix Pini	5471851
193	NEG	22.5505	[M-H]-	497.327	497.327	-0.476213	266.9654, 70.4298, 94.2133, 75.3871, 135.7840, 78.3303, 61.6334	61.6	92.2907	75.375	2.42925e+06	C31H46O5	25-Hydroxyporicoic acid C	Prenol lipids	Triterpenoids	CC(=C)[C@@H]1CC=C2C(=CC[C@]3([C@]2(CC[C@@H]3C(CCC(=C)C(C)(C)O)C(=O)O)C)C)[C@@]1(C)CCC(=O)O	Poria	44556811
194	POS	22.6719	[M+H]+	487.341	487.342	-2.09221	453.3344, 451.3172, 95.0864, 107.0859, 119.0858, 105.0705, 121.1013	78.8	98.4182	83.125	4.16991e+06	C30H46O5	Poricoic acid G	Prenol lipids	Triterpenoids	CC(=CCC[C@H]([C@H]1[C@@H](C[C@@]2([C@@]1(CCC3=C2CC[C@H]([C@]3(C)CCC(=O)O)C(=C)C)C)C)O)C(=O)O)C	Poria cum Radix Pini,Poria	5471966
195	POS	22.694	[M+H]+	487.377	487.378	-2.27079	469.3701, 487.3821, 173.1322, 121.1017, 109.1013, 107.0861, 95.0862	55.9	96.2625	65.125	328082	C31H50O4	Tumulosic acid	Prenol lipids	Triterpenoids	CC(C)C(=C)CC[C@H]([C@H]1[C@@H](C[C@@]2([C@@]1(CCC3=C2CC[C@@H]4[C@@]3(CC[C@@H](C4(C)C)O)C)C)C)O)C(=O)O	Poria cum Radix Pini,Poria	12314446
196	POS	22.7607	[M+H-H2O]+	453.336	453.336	-1.5939	453.3357, 435.3266, 159.1163, 107.0859, 119.0858, 171.1165, 95.0863	81.9	93.9295	85.875	111698	C30H46O4	16alpha-Hydroxydehydrotrametenolic acid	Prenol lipids	Triterpenoids	CC(=CCC[C@H]([C@H]1[C@@H](C[C@@]2([C@@]1(CC=C3C2=CC[C@@H]4[C@@]3(CC[C@@H](C4(C)C)O)C)C)C)O)C(=O)O)C	Poria cum Radix Pini,Poria	10743008
197	NEG	22.8316	[M-H]-	297.243	297.244	-1.62543	297.2433, 279.2331, 157.0847, 169.1212	68.7	97.6421	70.875	188066	C18H34O3	Ricinoleic acid	Fatty Acyls	Fatty acids and conjugates	CCCCCC[C@H](C/C=C\CCCCCCCC(=O)O)O	Poria,Polygalae Radix	643684
198	NEG	23.2068	[M-H]-	483.346	481.332	-0.864433	481.3324, 85.0633, 127.7352, 150.8657	74.6	98.0361	71.375	533367	C31H46O4	Polyporenic acid C	Steroids and steroid derivatives	Bile acids, alcohols and derivatives	CC(C)C(=C)CC[C@H]([C@H]1[C@@H](C[C@@]2([C@@]1(CC=C3C2=CC[C@@H]4[C@@]3(CCC(=O)C4(C)C)C)C)C)O)C(=O)O	Poria,Poria cum Radix Pini	9805290
199	POS	23.3605	[M+H]+	485.362	485.363	-0.598418	467.3528, 485.3633, 311.2346, 159.1165, 109.1016, 173.1324, 55.0558	69	94.2049	67.875	51887.7	C31H48O4	3-Epidehydrotumulosic acid	Steroids and steroid derivatives	Bile acids, alcohols and derivatives	CC(C)C(=C)CC[C@H]([C@H]1[C@@H](C[C@@]2([C@@]1(CC=C3C2=CC[C@@H]4[C@@]3(CC[C@H](C4(C)C)O)C)C)C)O)C(=O)O	Poria,Poria cum Radix Pini	10005581

## Sheet: Table S2
Table S2: Detection information of compounds in BWF- containing serum
No.	Type	Detection Mode	Retention time (min)	Adducts	Formula	Experimental m/z	Theoretical m/z	Mass Error (ppm)	Peak Area of Blank Serum	Peak Area of BWF-Containing Serum	Identification	Name of Parent Compound	SMILES of Parent Compound	Transformation	Source
1	Prototype	NEG	7.62	[M+FA-H]-	C16H18O9	399.093	399.093	-0.95	73	300681	Chlorogenic acid	Chlorogenic acid	C1[C@H]([C@H]([C@@H](C[C@@]1(C(=O)O)O)OC(=O)/C=C/C2=CC(=C(C=C2)O)O)O)O	-	Ginseng Radix,Polygalae Radix
2	Prototype	NEG	7.86	[M+FA-H]-	C22H30O14	563.162	563.162	-0.35	0	3933	Sibiricose A5	Sibiricose A5	COC1=C(C=CC(=C1)C=CC(=O)OC2C(C(OC2(CO)OC3C(C(C(C(O3)CO)O)O)O)CO)O)O	-	Polygalae Radix
3	Prototype	POS	8.83	[M+H]+	C21H20O9	417.118	417.118	-0.26	0	7505	Puerarin	Puerarin	C1=CC(=CC=C1C2=COC3=C(C2=O)C=CC(=C3[C@H]4[C@@H]([C@H]([C@@H]([C@H](O4)CO)O)O)O)O)O	-	-
4	Prototype	NEG	9.43	[M+FA-H]-	C17H20O9	413.109	413.109	-0.35	0	2873	4-O-Feruloylquinic acid	4-O-Feruloylquinic acid	COC1=C(C=CC(=C1)/C=C/C(=O)OC2[C@@H](CC(C[C@H]2O)(C(=O)O)O)O)O	-	-
5	Prototype	NEG	9.44	[M-H]-	C16H20O9	355.103	355.103	-0.35	737	10397	1-O-feruloyl-beta-D-glucose	1-O-feruloyl-beta-D-glucose	COC1=C(C=CC(=C1)/C=C/C(=O)O[C@H]2[C@@H]([C@H]([C@@H]([C@H](O2)CO)O)O)O)O	-	Polygalae Radix
6	Prototype	POS	9.45	[M+H]+	C17H22O10	387.128	387.129	-1.38	0	13654	1-O-Sinapoyl-beta-D-glucose	1-O-Sinapoyl-beta-D-glucose	COC1=CC(=CC(=C1O)OC)/C=C/C(=O)O[C@H]2[C@@H]([C@H]([C@@H]([C@H](O2)CO)O)O)O	-	Polygalae Radix
7	Prototype	POS	10.28	[M+H]+	C24H26O14	539.139	539.139	-0.11	0	118718	Sibiricaxanthone B	Sibiricaxanthone B	C1C(C(C(O1)OC2C(C(C(OC2C3=C(C4=C(C=C3O)OC5=C(C4=O)C=C(C=C5)O)O)CO)O)O)O)(CO)O	-	Polygalae Radix
8	Prototype	POS	10.28	[M+H]+	C19H18O10	407.097	407.097	-0.44	0	5943	lancerin	lancerin	C1=CC2=C(C=C1O)C(=O)C3=C(O2)C(=C(C=C3O)O)[C@H]4[C@@H]([C@H]([C@@H]([C@H](O4)CO)O)O)O	-	Polygalae Radix
9	Prototype	NEG	10.84	[M-H]-	C20H20O11	435.093	435.093	-0.85	0	6261	7-O-Methylmangiferin	7-O-Methylmangiferin	COC1=C(C=C2C(=C1)C(=O)C3=C(O2)C=C(C(=C3O)[C@H]4[C@@H]([C@H]([C@@H]([C@H](O4)CO)O)O)O)O)O	-	Polygalae Radix
10	Prototype	POS	10.86	[M+H]+	C25H28O15	569.15	569.15	-0.96	0	210956	Polygalaxanthone XI	Polygalaxanthone XI	COC1=C(C=C2C(=C1)C(=O)C3=C(O2)C=C(C(=C3O)[C@H]4[C@@H]([C@H]([C@@H]([C@H](O4)CO)O)O)O[C@H]5[C@@H]([C@](CO5)(CO)O)O)O)O	-	Polygalae Radix
11	Prototype	POS	11.03	[M+H]+	C11H14O4	211.096	211.096	-1.13	278	3010	Sinapyl alcohol	Sinapyl alcohol	COC1=CC(=CC(=C1O)OC)/C=C/CO	-	-
12	Prototype	POS	11.44	[M+H]+	C21H20O11	449.107	449.108	-1.01	0	49209	Trifolin	Trifolin	C1=CC(=CC=C1C2=C(C(=O)C3=C(C=C(C=C3O2)O)O)OC4C(C(C(C(O4)CO)O)O)O)O	-	Ginseng Radix
13	Prototype	POS	12	[M+H]+	C16H18O6	307.117	307.118	-1.38	163	14797	Cimifugin	Cimifugin	CC(C)(C1CC2=C(O1)C=C3C(=C2OC)C(=O)C=C(O3)CO)O	-	Polygalae Radix
14	Prototype	NEG	12.77	[M-H]-	C21H20O11	447.093	447.093	-0.59	238	5617	Quercitrin	Quercitrin	C[C@H]1[C@@H]([C@H]([C@H]([C@@H](O1)OC2=C(OC3=CC(=CC(=C3C2=O)O)O)C4=CC(=C(C=C4)O)O)O)O)O	-	Polygalae Radix
15	Prototype	NEG	14.32	[M+FA-H]-	C47H80O18	977.533	977.533	0.69	0	14425	Notoginsenoside R1	Notoginsenoside R1	CC(=CCC[C@@](C)([C@H]1CC[C@@]2([C@@H]1[C@@H](C[C@H]3[C@]2(C[C@@H]([C@@H]4[C@@]3(CC[C@@H](C4(C)C)O)C)O[C@H]5[C@@H]([C@H]([C@@H]([C@H](O5)CO)O)O)O[C@H]6[C@@H]([C@H]([C@@H](CO6)O)O)O)C)O)C)O[C@H]7[C@@H]([C@H]([C@@H]([C@H](O7)CO)O)O)O)C	-	Ginseng Radix,Acori Tatarinowii Rhizoma
16	Prototype	NEG	14.94	[M+FA-H]-	C48H82O18	991.549	991.548	0.58	0	121426	Ginsenoside Re	Ginsenoside Re	C[C@H]1[C@@H]([C@H]([C@H]([C@@H](O1)O[C@@H]2[C@H]([C@@H]([C@H](O[C@H]2O[C@H]3C[C@@]4([C@H](C[C@H]([C@H]5[C@]4(CC[C@@H]5[C@](C)(CCC=C(C)C)O[C@H]6[C@@H]([C@H]([C@@H]([C@H](O6)CO)O)O)O)C)O)[C@@]7([C@@H]3C([C@H](CC7)O)(C)C)C)C)CO)O)O)O)O)O	-	Ginseng Radix,Poria,Ginseng Radix
17	Prototype	NEG	14.96	[M+FA-H]-	C42H72O14	845.491	845.49	0.45	0	119696	Ginsenoside Rg1	Ginsenoside Rg1	CC(=CCC[C@@](C)([C@H]1CC[C@@]2([C@@H]1[C@@H](C[C@H]3[C@]2(C[C@@H]([C@@H]4[C@@]3(CC[C@@H](C4(C)C)O)C)O[C@H]5[C@@H]([C@H]([C@@H]([C@H](O5)CO)O)O)O)C)O)C)O[C@H]6[C@@H]([C@H]([C@@H]([C@H](O6)CO)O)O)O)C	-	Ginseng Radix,Acori Tatarinowii Rhizoma,Poria
18	Prototype	NEG	16	[M+FA-H]-	C21H18O10	475.088	475.088	-0.58	0	51300	Chrysin-7-O-glucuronide	Chrysin-7-O-glucuronide	C1=CC=C(C=C1)C2=CC(=O)C3=C(C=C(C=C3O2)O[C@H]4[C@@H]([C@H]([C@@H]([C@H](O4)C(=O)O)O)O)O)O	-	Polygalae Radix
19	Prototype	NEG	16.29	[M-H]-	C59H94O29	1265.58	1265.58	-0.2	0	151162	3''O-Acetylplatycodin D	3''O-Acetylplatycodin D	C[C@H]1[C@@H]([C@H]([C@H]([C@@H](O1)O[C@@H]2[C@H]([C@H](CO[C@H]2OC(=O)[C@]34CCC(C[C@H]3C5=CC[C@H]6[C@]([C@@]5(C[C@H]4O)C)(CC[C@@H]7[C@@]6(C[C@@H]([C@@H](C7(CO)CO)O[C@H]8[C@@H]([C@H]([C@@H]([C@H](O8)CO)O)O)O)O)C)C)(C)C)O)O)O)OC(=O)C)O[C@H]9[C@@H]([C@H]([C@@H](CO9)O)O[C@H]1[C@@H]([C@](CO1)(CO)O)O)O	-	Polygalae Radix
20	Prototype	POS	16.36	[M+H]+	C22H20O11	461.107	461.108	-1.45	340	35343	Wogonoside	Wogonoside	COC1=C(C=C(C2=C1OC(=CC2=O)C3=CC=CC=C3)O)O[C@H]4[C@@H]([C@H]([C@@H]([C@H](O4)C(=O)O)O)O)O	-	Polygalae Radix
21	Prototype	NEG	16.53	[M-H]-	C58H92O28	1235.57	1235.57	-0.3	0	182592	Polygalasaponin XXIV	Polygalasaponin XXIV	C[C@@H]1[C@@H]([C@@H]([C@H]([C@@H](O1)OC(=O)[C@@]23CC[C@@]4(C(=CC[C@H]5[C@]4(CC[C@@H]6[C@@]5(C[C@@H]([C@@H]([C@@]6(C)C(=O)O)O[C@H]7[C@@H]([C@H]([C@@H]([C@H](O7)CO)O)O)O)O)C)C)[C@@H]2CC(CC3)(C)C)CO)O[C@H]8[C@@H]([C@@H]([C@H]([C@@H](O8)C)O[C@H]9[C@@H]([C@H]([C@@H](CO9)O)O)O)O)O)O[C@H]1[C@@H]([C@](CO1)(CO)O)O)O	-	Polygalae Radix
22	Prototype	POS	16.72	[M+Na]+	C28H44O6	499.305	499.303	3.26	433	4957	Polyporusterone C	Polyporusterone C	CC(C)C(C)C1[C@@H](O1)[C@@](C)([C@H]2CC[C@@]3([C@@]2(CC[C@H]4C3=CC(=O)[C@H]5[C@@]4(C[C@@H]([C@@H](C5)O)O)C)C)O)O	-	Poria
23	Prototype	NEG	17.36	[M+FA-H]-	C42H72O14	845.492	845.49	1.38	0	2984	Ginsenoside Rf	Ginsenoside Rf	CC(=CCC[C@@](C)([C@H]1CC[C@@]2([C@@H]1[C@@H](C[C@H]3[C@]2(C[C@@H]([C@@H]4[C@@]3(CC[C@@H](C4(C)C)O)C)O[C@H]5[C@@H]([C@H]([C@@H]([C@H](O5)CO)O)O)O[C@H]6[C@@H]([C@H]([C@@H]([C@H](O6)CO)O)O)O)C)O)C)O)C	-	Ginseng Radix,Poria
24	Prototype	NEG	17.53	[M+FA-H]-	C58H98O26	1255.63	1255.63	0.24	0	73671	Ginsenoside-Ra1	Ginsenoside-Ra1	CC(=CCC[C@@](C)([C@H]1CC[C@@]2([C@@H]1[C@@H](C[C@H]3[C@]2(CC[C@@H]4[C@@]3(CC[C@@H](C4(C)C)O[C@H]5[C@@H]([C@H]([C@@H]([C@H](O5)CO)O)O)O[C@H]6[C@@H]([C@H]([C@@H]([C@H](O6)CO)O)O)O)C)C)O)C)O[C@H]7[C@@H]([C@H]([C@@H]([C@H](O7)CO[C@H]8[C@@H]([C@H]([C@H](CO8)O[C@H]9[C@@H]([C@H]([C@@H](CO9)O)O)O)O)O)O)O)O)C	-	Ginseng Radix
25	Prototype	NEG	17.59	[M+FA-H]-	C59H100O27	1285.64	1285.64	-0.05	9	42857	Chikusetsusaponin VI	Chikusetsusaponin VI	CC(=CCCC(C)(C1CCC2(C1C(CC3C2(CCC4C3(CCC(C4(C)C)OC5C(C(C(C(O5)COC6C(C(C(CO6)O)O)O)O)O)OC7C(C(C(C(O7)CO)O)O)O)C)C)O)C)OC8C(C(C(C(O8)COC9C(C(C(C(O9)CO)O)O)O)O)O)O)C	-	Ginseng Radix
26	Prototype	NEG	17.76	[M-H]-	C58H98O26	1209.62	1209.63	-2.89	0	9215	Ginsenoside-Ra2	Ginsenoside-Ra2	CC(=CCC[C@@](C)([C@H]1CC[C@@]2([C@@H]1[C@@H](C[C@H]3[C@]2(CC[C@@H]4[C@@]3(CC[C@@H](C4(C)C)O[C@H]5[C@@H]([C@H]([C@@H]([C@H](O5)CO)O)O)O[C@H]6[C@@H]([C@H]([C@@H]([C@H](O6)CO)O)O)O)C)C)O)C)O[C@H]7[C@@H]([C@H]([C@@H]([C@H](O7)CO[C@H]8[C@@H]([C@H]([C@@H](O8)CO)O)O[C@H]9[C@@H]([C@H]([C@@H](CO9)O)O)O)O)O)O)C	-	Ginseng Radix
27	Prototype	POS	17.77	[M+NH4]+	C58H98O26	1228.66	1228.67	-4.14	52	23969	Notoginsenoside FP2	Notoginsenoside FP2	CC(=CCC[C@@](C)([C@H]1CC[C@@]2([C@@H]1[C@@H](C[C@H]3[C@]2(CC[C@@H]4[C@@]3(CC[C@@H](C4(C)C)O[C@H]5[C@@H]([C@H]([C@@H]([C@H](O5)CO)O)O)O[C@H]6[C@@H]([C@H]([C@@H]([C@H](O6)CO)O)O)O[C@H]7[C@@H]([C@H]([C@@H](CO7)O)O)O)C)C)O)C)O[C@H]8[C@@H]([C@H]([C@@H]([C@H](O8)CO[C@H]9[C@@H]([C@H]([C@@H](O9)CO)O)O)O)O)O)C	-	Ginseng Radix
28	Prototype	POS	17.79	[M+NH4]+	C36H56O12	698.409	698.412	-3.73	0	54287	Tenuifolin	Tenuifolin	C[C@@]12CC[C@@H]3[C@@]([C@H]1CC=C4[C@]2(CC[C@@]5([C@H]4CC(CC5)(C)C)C(=O)O)CO)(C[C@@H]([C@@H]([C@@]3(C)C(=O)O)O[C@H]6[C@@H]([C@H]([C@@H]([C@H](O6)CO)O)O)O)O)C	-	Polygalae Radix
29	Prototype	NEG	17.81	[M+FA-H]-	C53H90O22	1123.59	1123.59	0.3	0	278953	Ginsenoside Rb2	Ginsenoside Rb2	CC(=CCC[C@@](C)([C@H]1CC[C@@]2([C@@H]1[C@@H](C[C@H]3[C@]2(CC[C@@H]4[C@@]3(CC[C@@H](C4(C)C)O[C@H]5[C@@H]([C@H]([C@@H]([C@H](O5)CO)O)O)O[C@H]6[C@@H]([C@H]([C@@H]([C@H](O6)CO)O)O)O)C)C)O)C)O[C@H]7[C@@H]([C@H]([C@@H]([C@H](O7)CO[C@H]8[C@@H]([C@H]([C@H](CO8)O)O)O)O)O)O)C	-	Ginseng Radix,Poria
30	Prototype	NEG	17.87	[M-H]-	C48H76O19	955.491	955.491	0.08	0	6339	ginsenoside-r0	ginsenoside-r0	C[C@]12CC[C@@H](C([C@@H]1CC[C@@]3([C@@H]2CC=C4[C@]3(CC[C@@]5([C@H]4CC(CC5)(C)C)C(=O)O[C@H]6[C@@H]([C@H]([C@@H]([C@H](O6)CO)O)O)O)C)C)(C)C)O[C@H]7[C@@H]([C@H]([C@@H]([C@H](O7)C(=O)O)O)O)O[C@H]8[C@@H]([C@H]([C@@H]([C@H](O8)CO)O)O)O	-	Ginseng Radix
31	Prototype	NEG	18.45	[M+FA-H]-	C48H82O18	991.549	991.548	0.7	0	91353	Ginsenoside Rd	Ginsenoside Rd	CC(=CCC[C@@](C)([C@H]1CC[C@@]2([C@@H]1[C@@H](C[C@H]3[C@]2(CC[C@@H]4[C@@]3(CC[C@@H](C4(C)C)O[C@H]5[C@@H]([C@H]([C@@H]([C@H](O5)CO)O)O)O[C@H]6[C@@H]([C@H]([C@@H]([C@H](O6)CO)O)O)O)C)C)O)C)O[C@H]7[C@@H]([C@H]([C@@H]([C@H](O7)CO)O)O)O)C	-	Ginseng Radix,Poria
32	Prototype	POS	18.58	[M+Na]+	C15H24O3	275.163	275.162	4.99	0	3875	Nardosinonediol	Nardosinonediol	C[C@@H]1CCC=C2[C@]1(C([C@@H](CC2=O)O)C(C)(C)O)C	-	Poria cum Radix Pini
33	Prototype	POS	19.22	[M+H]+	C16H12O5	285.075	285.076	-2.77	319	5623	Oroxylin A	Oroxylin A	COC1=C(C2=C(C=C1O)OC(=CC2=O)C3=CC=CC=C3)O	-	Polygalae Radix
34	Prototype	POS	19.29	[M+H]+	C15H12O4	257.08	257.081	-2.88	0	2896	5,7-dihydroxyflavanone	5,7-dihydroxyflavanone	C1C(OC2=CC(=CC(=C2C1=O)O)O)C3=CC=CC=C3	-	Polygalae Radix
35	Prototype	POS	21.3	[M+H]+	C31H46O5	499.341	499.342	-1.54	782	10359	29-Hydroxypolyporenic acid C	29-Hydroxypolyporenic acid C	CC(C)C(=C)CC[C@H]([C@H]1[C@@H](C[C@@]2([C@@]1(CC=C3C2=CC[C@@H]4[C@@]3(CCC(=O)[C@]4(C)CO)C)C)C)O)C(=O)O	-	Poria
36	Prototype	POS	21.9	[M+H]+	C30H46O4	471.346	471.347	-1.05	122	5131	16alpha-Hydroxydehydrotrametenolic acid	16alpha-Hydroxydehydrotrametenolic acid	CC(=CCC[C@H]([C@H]1[C@@H](C[C@@]2([C@@]1(CC=C3C2=CC[C@@H]4[C@@]3(CC[C@@H](C4(C)C)O)C)C)C)O)C(=O)O)C	-	Poria cum Radix Pini,Poria
37	Prototype	POS	22.04	[M+H]+	C30H44O5	485.326	485.326	-1.12	157	1454369	Poricoic acid B	Poricoic acid B	CC(=CCCC([C@H]1[C@@H](C[C@@]2([C@@]1(CC=C3C2=CC[C@H]([C@]3(C)CCC(=O)O)C(=C)C)C)C)O)C(=O)O)C	-	Poria,Poria cum Radix Pini
38	Prototype	POS	22.6	[M+NH4]+	C33H52O7	578.403	578.406	-4.16	0	14028	Ajugasterone C 2,320,22-Diacetonide	Ajugasterone C 2,320,22-Diacetonide	CC(C)CC[C@@H]1[C@@](OC(O1)(C)C)(C)[C@H]2CC[C@@]3([C@@]2(C[C@H]([C@H]4C3=CC(=O)[C@H]5[C@@]4(C[C@H]6[C@@H](C5)OC(O6)(C)C)C)O)C)O	-	Poria cum Radix Pini,Poria
39	Prototype	POS	22.69	[M+H]+	C31H50O4	487.377	487.378	-1.81	0	8301	Tumulosic acid	Tumulosic acid	CC(C)C(=C)CC[C@H]([C@H]1[C@@H](C[C@@]2([C@@]1(CCC3=C2CC[C@@H]4[C@@]3(CC[C@@H](C4(C)C)O)C)C)C)O)C(=O)O	-	Poria cum Radix Pini,Poria
40	Metabolite	NEG	7.5	[M+FA-H]-	C16H20O8	385.114	385.114	-0.42	0	8834	3-O-p-Coumaroylquinic acid reduction	3-O-p-Coumaroylquinic acid	C1[C@H]([C@H]([C@@H](C[C@@]1(C(=O)O)O)OC(=O)/C=C/C2=CC=C(C=C2)O)O)O	reduction	Polygalae Radix
41	Metabolite	POS	7.75	[M+NH4]+	C17H20O11	418.134	418.135	-1.51	0	256941	Sinapic Acid glucuronidation	Sinapic Acid	COC1=CC(=CC(=C1O)OC)/C=C/C(=O)O	glucuronidation	Polygalae Radix
42	Metabolite	NEG	7.82	[M-H]-	C16H22O9	357.119	357.119	-0.2	0	4292	1-O-feruloyl-beta-D-glucose reduction	1-O-feruloyl-beta-D-glucose	COC1=C(C=CC(=C1)/C=C/C(=O)O[C@H]2[C@@H]([C@H]([C@@H]([C@H](O2)CO)O)O)O)O	reduction	Polygalae Radix
43	Metabolite	NEG	8.12	[M+FA-H]-	C16H20O9	401.109	401.109	-0.94	21	9614	Neochlorogenic acid reduction	Neochlorogenic acid	C1[C@H]([C@@H]([C@@H](C[C@]1(C(=O)O)O)OC(=O)/C=C/C2=CC(=C(C=C2)O)O)O)O	reduction	Polygalae Radix
44	Metabolite	NEG	8.2	[M+FA-H]-	C21H22O10	479.119	479.12	-0.66	0	8454	Daidzin hydration	Daidzin	C1=CC(=CC=C1C2=COC3=C(C2=O)C=CC(=C3)O[C@H]4[C@@H]([C@H]([C@@H]([C@H](O4)CO)O)O)O)O	hydration	-
45	Metabolite	NEG	8.42	[M+FA-H]-	C15H18O8	371.098	371.098	-0.84	98	4480	Neochlorogenic acid decarbonylation	Neochlorogenic acid	C1[C@H]([C@@H]([C@@H](C[C@]1(C(=O)O)O)OC(=O)/C=C/C2=CC(=C(C=C2)O)O)O)O	decarbonylation	Polygalae Radix
46	Metabolite	POS	8.79	[M+H]+	C11H17NO	180.138	180.138	-0.46	65	3502	Ephedrine methylation	Ephedrine	C[C@@H]([C@@H](C1=CC=CC=C1)O)NC	methylation	-
47	Metabolite	NEG	8.9	[M+FA-H]-	C16H20O9	401.109	401.109	-0.54	0	20639	Cryptochlorogenic acid reduction	Cryptochlorogenic acid	C1[C@H](C([C@@H](CC1(C(=O)O)O)O)OC(=O)/C=C/C2=CC(=C(C=C2)O)O)O	reduction	-
48	Metabolite	NEG	8.96	[M+FA-H]-	C19H26O12	491.141	491.141	-0.01	0	5304	Asperulosidic acid methylation	Asperulosidic acid	CC(=O)OCC1=C[C@@H]([C@H]2[C@@H]1[C@@H](OC=C2C(=O)O)O[C@H]3[C@@H]([C@H]([C@@H]([C@H](O3)CO)O)O)O)O	methylation	Ginseng Radix
49	Metabolite	NEG	9.02	[M+FA-H]-	C27H28O17	669.132	669.131	1.12	0	3433	Quercitrin glucuronidation	Quercitrin	C[C@H]1[C@@H]([C@H]([C@H]([C@@H](O1)OC2=C(OC3=CC(=CC(=C3C2=O)O)O)C4=CC(=C(C=C4)O)O)O)O)O	glucuronidation	Polygalae Radix
50	Metabolite	NEG	9.94	[M-H]-	C10H12O7S	275.023	275.023	0.24	8	1220	Sweroside aglycone sulfation	Sweroside aglycone	C=C[C@@H]1[C@@H]2CCOC(=O)C2=CO[C@H]1O	sulfation	Polygalae Radix
51	Metabolite	POS	10.06	[M+Na]+	C27H43NO3	452.312	452.313	-4.22	8	550694	Peimisine reduction	Peimisine	C[C@H]1C[C@@H]2[C@H]([C@H]([C@]3(O2)CC[C@H]4[C@@H]5CC(=O)[C@H]6C[C@H](CC[C@@]6([C@H]5CC4=C3C)C)O)C)NC1	reduction	-
52	Metabolite	NEG	10.19	[M+FA-H]-	C15H18O7	355.103	355.103	-0.3	0	18727	Chlorogenic acid decarboxylation	Chlorogenic acid	C1[C@H]([C@H]([C@@H](C[C@@]1(C(=O)O)O)OC(=O)/C=C/C2=CC(=C(C=C2)O)O)O)O	decarboxylation	Ginseng Radix,Polygalae Radix
53	Metabolite	POS	10.5	[M+Na]+	C27H43NO3	452.312	452.313	-4.28	0	508351	Peimine desaturation	Peimine	C[C@H]1CC[C@H]2[C@@]([C@H]3CC[C@@H]4[C@H]([C@@H]3CN2C1)C[C@H]5[C@H]4C[C@@H]([C@@H]6[C@@]5(CC[C@@H](C6)O)C)O)(C)O	desaturation	-
54	Metabolite	NEG	10.83	[M-H]-	C26H36O11	535.182	535.182	-0.41	348	12895	(+)-Lariciresinol 4'-glucoside oxidation + desaturation	(+)-Lariciresinol 4'-glucoside	COC1=C(C=CC(=C1)C[C@H]2CO[C@@H]([C@H]2CO)C3=CC(=C(C=C3)O)OC)O[C@H]4[C@@H]([C@H]([C@@H]([C@H](O4)CO)O)O)O	oxidation + desaturation	Ginseng Radix,Acori Tatarinowii Rhizoma,Polygalae Radix
55	Metabolite	NEG	10.9	[M+FA-H]-	C26H32O11	565.192	565.193	-0.42	0	15308	(+)-Lariciresinol 4'-glucoside desaturation	(+)-Lariciresinol 4'-glucoside	COC1=C(C=CC(=C1)C[C@H]2CO[C@@H]([C@H]2CO)C3=CC(=C(C=C3)O)OC)O[C@H]4[C@@H]([C@H]([C@@H]([C@H](O4)CO)O)O)O	desaturation	Ginseng Radix,Acori Tatarinowii Rhizoma,Polygalae Radix
56	Metabolite	NEG	11.18	[M+FA-H]-	C21H18O14S	571.04	571.04	-0.17	511	6060	Baicalin sulfation	Baicalin	C1=CC=C(C=C1)C2=CC(=O)C3=C(C(=C(C=C3O2)O[C@H]4[C@@H]([C@H]([C@@H]([C@H](O4)C(=O)O)O)O)O)O)O	sulfation	Acori Tatarinowii Rhizoma,Polygalae Radix
57	Metabolite	NEG	11.21	[M-H]-	C27H26O17	621.11	621.11	-0.29	0	2133	Baicalin glucuronidation	Baicalin	C1=CC=C(C=C1)C2=CC(=O)C3=C(C(=C(C=C3O2)O[C@H]4[C@@H]([C@H]([C@@H]([C@H](O4)C(=O)O)O)O)O)O)O	glucuronidation	Acori Tatarinowii Rhizoma,Polygalae Radix
58	Metabolite	NEG	11.3	[M+FA-H]-	C17H20O10	429.103	429.104	-1.03	119	91095	1-O-Sinapoyl-beta-D-glucose desaturation	1-O-Sinapoyl-beta-D-glucose	COC1=CC(=CC(=C1O)OC)/C=C/C(=O)O[C@H]2[C@@H]([C@H]([C@@H]([C@H](O2)CO)O)O)O	desaturation	Polygalae Radix
59	Metabolite	POS	11.34	[M+H]+	C23H25NO9	460.159	460.16	-1.8	74	15601	N-p-trans-coumaroyltyramine glucuronidation	N-p-trans-coumaroyltyramine	C1=CC(=CC=C1CCNC(=O)/C=C/C2=CC=C(C=C2)O)O	glucuronidation	Acori Tatarinowii Rhizoma
60	Metabolite	POS	12.1	[M+NH4]+	C18H22O11	432.149	432.151	-2.67	0	37865	3,4,5-Trimethoxycinnamic acid glucuronidation	3,4,5-Trimethoxycinnamic acid	COC1=CC(=CC(=C1OC)OC)/C=C/C(=O)O	glucuronidation	Polygalae Radix
61	Metabolite	NEG	12.46	[M+FA-H]-	C15H18O7	355.103	355.103	-0.55	20	30731	3-O-p-Coumaroylquinic acid decarbonylation	3-O-p-Coumaroylquinic acid	C1[C@H]([C@H]([C@@H](C[C@@]1(C(=O)O)O)OC(=O)/C=C/C2=CC=C(C=C2)O)O)O	decarbonylation	Polygalae Radix
62	Metabolite	NEG	12.56	[M-H]-	C27H28O16	607.131	607.13	0.4	0	8685	Rutin desaturation	Rutin	C[C@H]1[C@@H]([C@H]([C@H]([C@@H](O1)OC[C@@H]2[C@H]([C@@H]([C@H]([C@@H](O2)OC3=C(OC4=CC(=CC(=C4C3=O)O)O)C5=CC(=C(C=C5)O)O)O)O)O)O)O)O	desaturation	Polygalae Radix
63	Metabolite	POS	12.66	[M+H]+	C20H20O10	421.112	421.113	-2.28	0	8884	lancerin methylation	lancerin	C1=CC2=C(C=C1O)C(=O)C3=C(O2)C(=C(C=C3O)O)[C@H]4[C@@H]([C@H]([C@@H]([C@H](O4)CO)O)O)O	methylation	Polygalae Radix
64	Metabolite	NEG	12.67	[M-H]-	C20H20O10	419.098	419.098	-0.34	0	8564	Cearoin glucuronidation	Cearoin	COC1=C(C=C(C(=C1)O)C(=O)C2=CC=CC=C2)O	glucuronidation	Polygalae Radix
65	Metabolite	POS	12.87	[M+NH4]+	C28H34O14	612.228	612.229	-1.42	453	25915	(-)-Syringaresinol glucuronidation	(-)-Syringaresinol	COC1=CC(=CC(=C1O)OC)[C@H]2[C@@H]3CO[C@H]([C@@H]3CO2)C4=CC(=C(C(=C4)OC)O)OC	glucuronidation	Acori Tatarinowii Rhizoma,Polygalae Radix
66	Metabolite	NEG	13.39	[M+FA-H]-	C27H26O16	651.12	651.12	-0.26	0	9978	Chrysin-7-O-glucuronide glucuronidation	Chrysin-7-O-glucuronide	C1=CC=C(C=C1)C2=CC(=O)C3=C(C=C(C=C3O2)O[C@H]4[C@@H]([C@H]([C@@H]([C@H](O4)C(=O)O)O)O)O)O	glucuronidation	Polygalae Radix
67	Metabolite	NEG	13.43	[M+FA-H]-	C21H20O12	509.093	509.094	-1.5	0	6208	Scutellarin reduction	Scutellarin	C1=CC(=CC=C1C2=CC(=O)C3=C(C(=C(C=C3O2)O[C@H]4[C@@H]([C@H]([C@@H]([C@H](O4)C(=O)O)O)O)O)O)O)O	reduction	-
68	Metabolite	NEG	13.63	[M+FA-H]-	C20H18O11	479.083	479.083	-0.82	0	2885	Scutellarin decarbonylation	Scutellarin	C1=CC(=CC=C1C2=CC(=O)C3=C(C(=C(C=C3O2)O[C@H]4[C@@H]([C@H]([C@@H]([C@H](O4)C(=O)O)O)O)O)O)O)O	decarbonylation	-
69	Metabolite	POS	13.94	[M+H]+	C22H22O12	479.118	479.118	-1.13	0	84211	5,7,4'-Trihydroxy-6-methoxyflavanone glucuronidation	5,7,4'-Trihydroxy-6-methoxyflavanone	COC1=C(C2=C(C=C1O)OC(CC2=O)C3=CC=C(C=C3)O)O	glucuronidation	Acori Tatarinowii Rhizoma
70	Metabolite	NEG	14.15	[M+FA-H]-	C22H22O11	507.114	507.114	-1.2	0	7843	Wogonoside reduction	Wogonoside	COC1=C(C=C(C2=C1OC(=CC2=O)C3=CC=CC=C3)O)O[C@H]4[C@@H]([C@H]([C@@H]([C@H](O4)C(=O)O)O)O)O	reduction	Polygalae Radix
71	Metabolite	POS	14.26	[M+NH4]+	C30H48O9	570.364	570.364	-0.78	0	26123	Platycogenic acid B hydration	Platycogenic acid B	C[C@@]12CCC3[C@@](C1CC=C4C2(C[C@@H]([C@@]5([C@H]4CC([C@H](C5)O)(C)C)C(=O)O)O)C)(C[C@@H]([C@@H]([C@]3(C)C(=O)O)O)O)C	hydration	Poria cum Radix Pini,Polygalae Radix
72	Metabolite	POS	14.5	[M+H]+	C12H16O5	241.107	241.107	-2.48	34	2343	3,4,5-Trimethoxycinnamic acid reduction	3,4,5-Trimethoxycinnamic acid	COC1=CC(=CC(=C1OC)OC)/C=C/C(=O)O	reduction	Polygalae Radix
73	Metabolite	POS	14.94	[M+H]+	C21H20O11	449.107	449.108	-2.19	63	14012	Baicalin reduction	Baicalin	C1=CC=C(C=C1)C2=CC(=O)C3=C(C(=C(C=C3O2)O[C@H]4[C@@H]([C@H]([C@@H]([C@H](O4)C(=O)O)O)O)O)O)O	reduction	Acori Tatarinowii Rhizoma,Polygalae Radix
74	Metabolite	POS	15.11	[M+Na]+	C17H20O6	343.117	343.115	4.83	0	3060	Cimifugin methylation	Cimifugin	CC(C)(C1CC2=C(O1)C=C3C(=C2OC)C(=O)C=C(O3)CO)O	methylation	Polygalae Radix
75	Metabolite	POS	15.17	[M+H]+	C21H22O10	435.128	435.129	-1.87	0	26166	Benzyl 2-hydroxy-6-methoxybenzoate glucuronidation	Benzyl 2-hydroxy-6-methoxybenzoate	COC1=CC=CC(=C1C(=O)OCC2=CC=CC=C2)O	glucuronidation	Polygalae Radix
76	Metabolite	NEG	15.2	[M-H]-	C14H12O7S	323.023	323.023	-0.84	357	13753	Cearoin sulfation	Cearoin	COC1=C(C=C(C(=C1)O)C(=O)C2=CC=CC=C2)O	sulfation	Polygalae Radix
77	Metabolite	NEG	15.27	[M-H]-	C27H36O11	535.218	535.218	-0.66	0	6951	(+)-Lariciresinol 4'-glucoside methylation	(+)-Lariciresinol 4'-glucoside	COC1=C(C=CC(=C1)C[C@H]2CO[C@@H]([C@H]2CO)C3=CC(=C(C=C3)O)OC)O[C@H]4[C@@H]([C@H]([C@@H]([C@H](O4)CO)O)O)O	methylation	Ginseng Radix,Acori Tatarinowii Rhizoma,Polygalae Radix
78	Metabolite	POS	16.54	[M+Na]+	C28H46O6	501.321	501.319	4.1	207	10931	Polyporusterone C reduction	Polyporusterone C	CC(C)C(C)C1[C@@H](O1)[C@@](C)([C@H]2CC[C@@]3([C@@]2(CC[C@H]4C3=CC(=O)[C@H]5[C@@]4(C[C@@H]([C@@H](C5)O)O)C)C)O)O	reduction	Poria
79	Metabolite	POS	16.61	[M+Na]+	C18H24O9	407.133	407.131	4.23	54	46839	β-Asarone glucuronidation	β-Asarone	C/C=C\C1=CC(=C(C=C1OC)OC)OC	glucuronidation	Acori Tatarinowii Rhizoma
80	Metabolite	NEG	17.14	[M-H]-	C23H22O12	489.104	489.104	-0.13	0	2445	Velutin glucuronidation	Velutin	COC1=CC(=C2C(=C1)OC(=CC2=O)C3=CC(=C(C=C3)O)OC)O	glucuronidation	Acori Tatarinowii Rhizoma
81	Metabolite	POS	17.17	[M+H]+	C15H12O7	305.065	305.066	-2.92	0	5561	Quercetin reduction	Quercetin	C1=CC(=C(C=C1C2=C(C(=O)C3=C(C=C(C=C3O2)O)O)O)O)O	reduction	Ginseng Radix
82	Metabolite	NEG	17.81	[M+FA-H]-	C55H94O23	1167.62	1167.62	3.18	0	6983	Pseudoginsenoside F8 reduction	Pseudoginsenoside F8	CC(=CCC[C@@](C)([C@@]12CCC[C@@]1([C@]3(CC[C@H]4[C@]([C@@H]3C[C@@H]2O)(CC[C@H](C4(C)C)O[C@@H]5[C@H]([C@H]([C@H]([C@@H](O5)COC(=O)C)O)O)O[C@H]6[C@H]([C@@H]([C@H]([C@H](O6)CO)O)O)O)C)C)C)O[C@@H]7[C@H]([C@@H]([C@H]([C@H](O7)CO[C@H]8[C@@H]([C@@H]([C@@H](CO8)O)O)O)O)O)O)C	reduction	Ginseng Radix
83	Metabolite	NEG	18.61	[M+FA-H]-	C17H28O4	341.197	341.197	-0.67	357	5297	1beta,6alpha-Dihydroxycostic acid ethyl ester reduction	1beta,6alpha-Dihydroxycostic acid ethyl ester	CCOC(=O)C(=C)[C@@H]1CC[C@]2([C@@H](CCC(=C)[C@@H]2[C@H]1O)O)C	reduction	Ginseng Radix,Poria
84	Metabolite	POS	19.84	[M+H]+	C16H12O6	301.07	301.071	-2.46	0	8466	5,7,4'-Trihydroxy-6-methoxyflavanone desaturation	5,7,4'-Trihydroxy-6-methoxyflavanone	COC1=C(C2=C(C=C1O)OC(CC2=O)C3=CC=C(C=C3)O)O	desaturation	Acori Tatarinowii Rhizoma
85	Metabolite	POS	19.86	[M+H]+	C15H22O5	283.153	283.154	-2.14	149	7960	Pentyl ferulate hydration	Pentyl ferulate	CCCCCOC(=O)/C=C/C1=CC(=C(C=C1)O)OC	hydration	Acori Tatarinowii Rhizoma
86	Metabolite	POS	20.29	[M+H]+	C31H50O4	499.341	499.342	-0.81	7	3192	Dehydrotumulosic acid oxidation + desaturation	Dehydrotumulosic acid	CC(C)C(=C)CC[C@H]([C@H]1[C@@H](C[C@@]2([C@@]1(CC=C3C2=CC[C@@H]4[C@@]3(CC[C@@H](C4(C)C)O)C)C)C)O)C(=O)O	oxidation + desaturation	Poria,Poria cum Radix Pini
87	Metabolite	POS	20.37	[M+H]+	C30H44O4	469.331	469.331	-1.19	853	17952	16alpha-Hydroxydehydrotrametenolic acid desaturation	16alpha-Hydroxydehydrotrametenolic acid	CC(=CCC[C@H]([C@H]1[C@@H](C[C@@]2([C@@]1(CC=C3C2=CC[C@@H]4[C@@]3(CC[C@@H](C4(C)C)O)C)C)C)O)C(=O)O)C	desaturation	Poria cum Radix Pini,Poria
88	Metabolite	POS	20.43	[M+Na]+	C27H44O5	471.31	471.308	4.12	185	4007	Polyporusterone C decarbonylation	Polyporusterone C	CC(C)C(C)C1[C@@H](O1)[C@@](C)([C@H]2CC[C@@]3([C@@]2(CC[C@H]4C3=CC(=O)[C@H]5[C@@]4(C[C@@H]([C@@H](C5)O)O)C)C)O)O	decarbonylation	Poria
89	Metabolite	POS	20.54	[M+H]+	C30H46O4	471.346	471.347	-1.57	63	82669	ganoderiol E desaturation	ganoderiol E	C[C@H](CCC=C(CO)CO)[C@H]1CC[C@@]2([C@@]1(CCC3=C2C(=O)C[C@@H]4[C@@]3(CC[C@@H](C4(C)C)O)C)C)C	desaturation	Poria cum Radix Pini
90	Metabolite	POS	20.87	[M+H]+	C30H48O4	473.362	473.363	-0.91	324	29652	16alpha-Hydroxydehydrotrametenolic acid reduction	16alpha-Hydroxydehydrotrametenolic acid	CC(=CCC[C@H]([C@H]1[C@@H](C[C@@]2([C@@]1(CC=C3C2=CC[C@@H]4[C@@]3(CC[C@@H](C4(C)C)O)C)C)C)O)C(=O)O)C	reduction	Poria cum Radix Pini,Poria
91	Metabolite	POS	20.93	[M+H]+	C31H46O4	483.346	483.347	-1.24	6	7406	Dehydrotumulosic acid desaturation	Dehydrotumulosic acid	CC(C)C(=C)CC[C@H]([C@H]1[C@@H](C[C@@]2([C@@]1(CC=C3C2=CC[C@@H]4[C@@]3(CC[C@@H](C4(C)C)O)C)C)C)O)C(=O)O	desaturation	Poria,Poria cum Radix Pini
92	Metabolite	POS	21.12	[M+H]+	C31H48O4	485.362	485.363	-0.9	0	10059	Polyporenic acid C reduction	Polyporenic acid C	CC(C)C(=C)CC[C@H]([C@H]1[C@@H](C[C@@]2([C@@]1(CC=C3C2=CC[C@@H]4[C@@]3(CCC(=O)C4(C)C)C)C)C)O)C(=O)O	reduction	Poria,Poria cum Radix Pini
93	Metabolite	NEG	21.96	[M-H]-	C30H42O5	481.296	481.296	-0.13	3	1884	Picfeltarraegenin I desaturation	Picfeltarraegenin I	CC(C)C1=CC(=O)[C@@](O1)(C)[C@H]2[C@@H](C[C@@]3([C@@]2(CC(=O)[C@@]4([C@H]3CC=C5[C@H]4CC[C@H](C5(C)C)O)C)C)C)O	desaturation	Poria cum Radix Pini,Poria
94	Metabolite	POS	22.09	[M+H]+	C31H44O4	481.331	481.331	-0.05	172	13645	Polyporenic acid C desaturation	Polyporenic acid C	CC(C)C(=C)CC[C@H]([C@H]1[C@@H](C[C@@]2([C@@]1(CC=C3C2=CC[C@@H]4[C@@]3(CCC(=O)C4(C)C)C)C)C)O)C(=O)O	desaturation	Poria,Poria cum Radix Pini
95	Metabolite	NEG	22.65	[M+FA-H]-	C30H42O5	527.301	527.301	-0.31	30	6928	Poricoic acid B desaturation	Poricoic acid B	CC(=CCCC([C@H]1[C@@H](C[C@@]2([C@@]1(CC=C3C2=CC[C@H]([C@]3(C)CCC(=O)O)C(=C)C)C)C)O)C(=O)O)C	desaturation	Poria,Poria cum Radix Pini
96	Metabolite	POS	22.82	[M+NH4]+	C31H48O6	534.377	534.38	-4.56	603	32211	poricoic acid D reduction	poricoic acid D	CC(=C)[C@@H]1CC=C2C(=CC[C@]3([C@]2(C[C@H]([C@@H]3C(CCC(=C)C(C)(C)O)C(=O)O)O)C)C)[C@@]1(C)CCC(=O)O	reduction	Poria cum Radix Pini,Poria
97	Metabolite	POS	23.22	[M+H]+	C33H54O7	563.394	563.394	-1.34	0	12237	Ajugasterone C 2,320,22-Diacetonide reduction	Ajugasterone C 2,320,22-Diacetonide	CC(C)CC[C@@H]1[C@@](OC(O1)(C)C)(C)[C@H]2CC[C@@]3([C@@]2(C[C@H]([C@H]4C3=CC(=O)[C@H]5[C@@]4(C[C@H]6[C@@H](C5)OC(O6)(C)C)C)O)C)O	reduction	Poria cum Radix Pini,Poria
98	Metabolite	POS	23.29	[M+NH4]+	C31H48O7	550.374	550.374	-1.06	0	3882	beaumontoside methylation	beaumontoside	C[C@H]1[C@@H]([C@H](C[C@@H](O1)O[C@H]2CC[C@]3([C@@H](C2)CC[C@@H]4[C@@H]3CC[C@]5([C@@]4(CC[C@@H]5C6=CC(=O)OC6)O)C)C)OC)O	methylation	Poria cum Radix Pini
99	Metabolite	POS	23.46	[M+Na]+	C28H44O4	467.315	467.313	4.58	155	6349	Triptocalline A reduction	Triptocalline A	C[C@@H]1C[C@@H]2[C@@](CC[C@]3([C@]2(CC[C@@]4([C@@H]3CCC5=C(C(=O)[C@H](C[C@H]54)O)C)C)C)C)([C@@H](C1=O)O)C	reduction	Poria cum Radix Pini
100	Metabolite	POS	23.83	[M+H]+	C30H46O3	455.351	455.352	-1.55	342	4531	29-Hydroxypolyporenic acid C decarboxylation	29-Hydroxypolyporenic acid C	CC(C)C(=C)CC[C@H]([C@H]1[C@@H](C[C@@]2([C@@]1(CC=C3C2=CC[C@@H]4[C@@]3(CCC(=O)[C@]4(C)CO)C)C)C)O)C(=O)O	decarboxylation	Poria
101	Metabolite	POS	24.24	[M+H]+	C31H46O5	499.341	499.342	-1.04	0	5618	Poricoic acid B methylation	Poricoic acid B	CC(=CCCC([C@H]1[C@@H](C[C@@]2([C@@]1(CC=C3C2=CC[C@H]([C@]3(C)CCC(=O)O)C(=C)C)C)C)O)C(=O)O)C	methylation	Poria,Poria cum Radix Pini
102	Metabolite	POS	25.39	[M+H]+	C34H52O6	557.384	557.384	0.12	224	9313	29-hydroxyDehydropachymic acid methylation	29-hydroxyDehydropachymic acid	CC(C)C(=C)CC[C@H]([C@H]1[C@@H](C[C@@]2([C@@]1(CC=C3C2=CC[C@@H]4[C@@]3(CC[C@@H]([C@]4(C)CO)OC(=O)C)C)C)C)O)C(=O)O	methylation	Poria cum Radix Pini
103	Metabolite	POS	25.9	[M+Na]+	C32H52O4	523.376	523.376	1.1	32	10303	Tumulosic acid methylation	Tumulosic acid	CC(C)C(=C)CC[C@H]([C@H]1[C@@H](C[C@@]2([C@@]1(CCC3=C2CC[C@@H]4[C@@]3(CC[C@@H](C4(C)C)O)C)C)C)O)C(=O)O	methylation	Poria cum Radix Pini,Poria

## Sheet: Table S3
Table S3: Detection information of compounds in BWF-CCSF
No.	Type	Detection Mode	Retention time (min)	Adducts	Formula	Experimental m/z	Theoretical m/z	Mass Error (ppm)	Peak Area of Blank CSF	Peak Area of BWF-CCSF	Identification	Name of Parent Compound	SMILES of Parent Compound	Transformation	Source
1	Prototype	NEG	7.62	[M+FA-H]-	C16H18O9	399.093	399.093	-0.95	0	6293.56	Chlorogenic acid	Chlorogenic acid	C1[C@H]([C@H]([C@@H](C[C@@]1(C(=O)O)O)OC(=O)/C=C/C2=CC(=C(C=C2)O)O)O)O	-	Ginseng Radix,Polygalae Radix
2	Prototype	NEG	14.94	[M+FA-H]-	C48H82O18	991.549	991.548	0.58	0	2046.29	Ginsenoside Re	Ginsenoside Re	C[C@H]1[C@@H]([C@H]([C@H]([C@@H](O1)O[C@@H]2[C@H]([C@@H]([C@H](O[C@H]2O[C@H]3C[C@@]4([C@H](C[C@H]([C@H]5[C@]4(CC[C@@H]5[C@](C)(CCC=C(C)C)O[C@H]6[C@@H]([C@H]([C@@H]([C@H](O6)CO)O)O)O)C)O)[C@@]7([C@@H]3C([C@H](CC7)O)(C)C)C)C)CO)O)O)O)O)O	-	Ginseng Radix,Poria,Ginseng Radix
3	Prototype	NEG	14.96	[M+FA-H]-	C42H72O14	845.491	845.49	0.45	0	3105.03	Ginsenoside Rg1	Ginsenoside Rg1	CC(=CCC[C@@](C)([C@H]1CC[C@@]2([C@@H]1[C@@H](C[C@H]3[C@]2(C[C@@H]([C@@H]4[C@@]3(CC[C@@H](C4(C)C)O)C)O[C@H]5[C@@H]([C@H]([C@@H]([C@H](O5)CO)O)O)O)C)O)C)O[C@H]6[C@@H]([C@H]([C@@H]([C@H](O6)CO)O)O)O)C	-	Ginseng Radix,Acori Tatarinowii Rhizoma,Poria
4	Prototype	NEG	16.53	[M-H]-	C58H92O28	1235.57	1235.57	-0.3	0	3389.77	Polygalasaponin XXIV	Polygalasaponin XXIV	C[C@@H]1[C@@H]([C@@H]([C@H]([C@@H](O1)OC(=O)[C@@]23CC[C@@]4(C(=CC[C@H]5[C@]4(CC[C@@H]6[C@@]5(C[C@@H]([C@@H]([C@@]6(C)C(=O)O)O[C@H]7[C@@H]([C@H]([C@@H]([C@H](O7)CO)O)O)O)O)C)C)[C@@H]2CC(CC3)(C)C)CO)O[C@H]8[C@@H]([C@@H]([C@H]([C@@H](O8)C)O[C@H]9[C@@H]([C@H]([C@@H](CO9)O)O)O)O)O)O[C@H]1[C@@H]([C@](CO1)(CO)O)O)O	-	Polygalae Radix
5	Prototype	NEG	18.45	[M+FA-H]-	C48H82O18	991.549	991.548	0.7	0	1280.94	Ginsenoside Rd	Ginsenoside Rd	CC(=CCC[C@@](C)([C@H]1CC[C@@]2([C@@H]1[C@@H](C[C@H]3[C@]2(CC[C@@H]4[C@@]3(CC[C@@H](C4(C)C)O[C@H]5[C@@H]([C@H]([C@@H]([C@H](O5)CO)O)O)O[C@H]6[C@@H]([C@H]([C@@H]([C@H](O6)CO)O)O)O)C)C)O)C)O[C@H]7[C@@H]([C@H]([C@@H]([C@H](O7)CO)O)O)O)C	-	Ginseng Radix,Poria
6	Metabolite	POS	7.75	[M+NH4]+	C17H20O11	418.134	418.135	-1.51	0	3397.84	Sinapic Acid glucuronidation	Sinapic Acid	COC1=CC(=CC(=C1O)OC)/C=C/C(=O)O	glucuronidation	Polygalae Radix
7	Prototype	POS	10.28	[M+H]+	C24H26O14	539.139	539.139	-0.11	0	1997.93	Sibiricaxanthone B	Sibiricaxanthone B	C1C(C(C(O1)OC2C(C(C(OC2C3=C(C4=C(C=C3O)OC5=C(C4=O)C=C(C=C5)O)O)CO)O)O)O)(CO)O	-	Polygalae Radix
8	Prototype	POS	10.86	[M+H]+	C25H28O15	569.15	569.15	-0.96	0	3594.11	Polygalaxanthone XI	Polygalaxanthone XI	COC1=C(C=C2C(=C1)C(=O)C3=C(O2)C=C(C(=C3O)[C@H]4[C@@H]([C@H]([C@@H]([C@H](O4)CO)O)O)O[C@H]5[C@@H]([C@](CO5)(CO)O)O)O)O	-	Polygalae Radix
9	Prototype	POS	12	[M+H]+	C16H18O6	307.117	307.118	-1.38	0	3609.83	Cimifugin	Cimifugin	CC(C)(C1CC2=C(O1)C=C3C(=C2OC)C(=O)C=C(O3)CO)O	-	Polygalae Radix
10	Metabolite	POS	13.94	[M+H]+	C22H22O12	479.118	479.118	-1.13	0	4383.41	5,7,4'-Trihydroxy-6-methoxyflavanone glucuronidation	5,7,4'-Trihydroxy-6-methoxyflavanone	COC1=C(C2=C(C=C1O)OC(CC2=O)C3=CC=C(C=C3)O)O	glucuronidation	Acori Tatarinowii Rhizoma
11	Prototype	NEG	16.29	[M-H]-	C59H94O29	1265.58	1265.58	-0.2	0	2407.42	3''O-Acetylplatycodin D	3''O-Acetylplatycodin D	C[C@H]1[C@@H]([C@H]([C@H]([C@@H](O1)O[C@@H]2[C@H]([C@H](CO[C@H]2OC(=O)[C@]34CCC(C[C@H]3C5=CC[C@H]6[C@]([C@@]5(C[C@H]4O)C)(CC[C@@H]7[C@@]6(C[C@@H]([C@@H](C7(CO)CO)O[C@H]8[C@@H]([C@H]([C@@H]([C@H](O8)CO)O)O)O)O)C)C)(C)C)O)O)O)OC(=O)C)O[C@H]9[C@@H]([C@H]([C@@H](CO9)O)O[C@H]1[C@@H]([C@](CO1)(CO)O)O)O	-	Polygalae Radix
12	Metabolite	POS	16.66	[M+H]+	C38H56O13	721.38	721.379	1.46	0	2143.02	26-Hydroxyporicoic acid DM glucuronidation	26-Hydroxyporicoic acid DM	CC(=C)[C@@H]1CC=C2C(=CC[C@]3([C@]2(C[C@H]([C@@H]3C(CCC(=C)C(C)(CO)O)C(=O)O)O)C)C)[C@@]1(C)CCC(=O)OC	glucuronidation	Poria cum Radix Pini,Poria
13	Metabolite	POS	17.65	[M+NH4]+	C36H54O12	696.394	696.396	-2.48	0	1032.17	Ganolucidic acid B glucuronidation	Ganolucidic acid B	C[C@H](CC(=O)CC(C)C(=O)O)[C@H]1C[C@@H]([C@@]2([C@@]1(CC(=O)C3=C2CC[C@@H]4[C@@]3(CC[C@@H](C4(C)C)O)C)C)C)O	glucuronidation	Poria cum Radix Pini,Poria
14	Prototype	NEG	17.81	[M+FA-H]-	C53H90O22	1123.59	1123.59	0.3	0	1994.91	Ginsenoside Rb2	Ginsenoside Rb2	CC(=CCC[C@@](C)([C@H]1CC[C@@]2([C@@H]1[C@@H](C[C@H]3[C@]2(CC[C@@H]4[C@@]3(CC[C@@H](C4(C)C)O[C@H]5[C@@H]([C@H]([C@@H]([C@H](O5)CO)O)O)O[C@H]6[C@@H]([C@H]([C@@H]([C@H](O6)CO)O)O)O)C)C)O)C)O[C@H]7[C@@H]([C@H]([C@@H]([C@H](O7)CO[C@H]8[C@@H]([C@H]([C@H](CO8)O)O)O)O)O)O)C	-	Ginseng Radix,Poria
15	Prototype	POS	22.04	[M+H]+	C30H44O5	485.326	485.326	-1.12	0	15112.5	Poricoic acid B	Poricoic acid B	CC(=CCCC([C@H]1[C@@H](C[C@@]2([C@@]1(CC=C3C2=CC[C@H]([C@]3(C)CCC(=O)O)C(=C)C)C)C)O)C(=O)O)C	-	Poria,Poria cum Radix Pini
